# Supplementary material for: Phylogeography of Lassa Virus in Nigeria
Source: J Virol. 2019 Oct 15;93(21):e00929-19. doi: 10.1128/JVI.00929-19 (PMC6803284; doi:10.1128/JVI.00929-19)
Supplement: Supplemental file 2 [file JVI.00929-19-sd002.xlsx]

## Sheet: Caption
	Supplemental Data File: Metadata for the sequences.
	Serial_number	Serial number of the sequences
	Unique_Strain	1=Unique virus strain in the database
	Segment	S=S RNA segment; L=L RNA segment
	Strain_ID	Strain designation in GenBank entry
	Strain_ID_Short	Short version of strain designation
	Species	Species from which the virus strain/genome was isolated
	Year	Year of sampling
	Month	Month of sampling
	Day	Day of sampling
	Country	Country in which the sampling site is located (NGA=Nigeria)
	State	State in which the sampling site is located
	City/LGA/Location	The place of residence of the patient was taken as sampling site of the strain (village, town, or local governmental area [LGA)]. If the hometown of a patient was not known, the hospital, which was attended by the patient or where the diagnostic specimen had been taken, was used as a proxy. For strains from rodents, coordinates of the trapping site were taken as sampling site.
	Latitude	Latitude of sampling site
	Longitude	Longitude of sampling site
	Reference_Coordinates	Reference for the geographical coordinates: latitude and longitude for towns and villages were gathered from various sources (https://geographic/; https://www.google.com/maps; https://www.latlong.net/; http://www.maplandia.com/; https://www.wikipedia.org/). If only the local governmental area of a patient's residence was known, the centroid point of the polygon representing that area in the GADM …
	NCBI_BioProject	NCBI BioProject ID: https://www.ncbi.nlm.nih.gov/bioproject
	A_Gene_1	First gene located in sequence A
	A_Gene_2	Second gene located in sequence A
	A_Sequence_Length	Length of sequence A
	A_GenBank_Accession	GenBank accession number for sequence A
	A_GenBank_GI	GenBank GI number for sequence A
	B_Gene	If another sequence entry (B) exists for the same RNA segment: Gene located in sequence B
	B_Gene_Length	Length of sequence B
	B_GenBank_Accession	GenBank accession number for sequence B
	B_GenBank_GI	GenBank GI number for sequence B
	Sequence	Unpublished raw sequences
	Reference_Metadata_1	First reference for metadata
	Reference_Metadata_1_DOI	DOI for first reference if available
	Reference_Metadata_2	Second reference for metadata
	Reference_Metadata_2_DOI	DOI for second reference if available

## Sheet: Metadata
Serial_number	Unique_Strain	Segment	Strain_ID	Strain_ID_Short	Species	Year	Month	Day	Country	State	City/LGA/Location	Latitude	Longitude	Reference_Coordinates	NCBI_BioProject	A_Gene_1	A_Gene_2	A_Sequence_Length	A_GenBank_Accession	A_GenBank_GI	B_Gene	B_Gene_Length	B_GenBank_Accession	B_GenBank_GI	Sequence	Reference_Metadata_1	Reference_Metadata_1_DOI	Reference_Metadata_2	Reference_Metadata_2_DOI
1	1	S	LASV/H.sapiens-tc/NGA/2011/IRR_001	LASV/NGA/2011/IRR_001	Homo sapiens	2011	8	2	NGA	Ondo	Ose	7.05988	5.72282	admin-2_gadm.org	PRJNA482054	glycoprotein precursor (GPC)	nucleoprotein (NP)	3,396 bp	MK107897.1	GI:1529956366						This study (sequence, date, location)
2	1	S	LASV/H.sapiens-tc/NGA/2012/IRR_001	LASV/NGA/2012/IRR_001	Homo sapiens	2012	2	8	NGA	Taraba	Jalingo	8.89369	11.3576	city_latlong.net	PRJNA482054	glycoprotein precursor (GPC)	nucleoprotein (NP)	3,372 bp	MK107958.1	GI:1529956745						This study (sequence, date, location)
3	1	S	LASV/H.sapiens-tc/NGA/2012/IRR_003	LASV/NGA/2012/IRR_003	Homo sapiens	2012	2	10	NGA	Taraba	Jalingo	8.89369	11.3576	city_latlong.net	PRJNA482054	glycoprotein precursor (GPC)	nucleoprotein (NP)	3,349 bp	MK107960.1	GI:1529956758						This study (sequence, date, location)
4	1	S	LASV/H.sapiens-tc/NGA/2012/IRR_004	LASV/NGA/2012/IRR_004	Homo sapiens	2012	2	10	NGA	Rivers	Ikwerre	5.02676	6.88405	admin-2_gadm.org	PRJNA482054	glycoprotein precursor (GPC)	nucleoprotein (NP)	3,378 bp	MK107966.1	GI:1529956799						This study (sequence, date, location)
5	1	S	LASV/H.sapiens-tc/NGA/2012/IRR_006	LASV/NGA/2012/IRR_006	Homo sapiens	2012	2	21	NGA	Rivers	PortHarcourt	4.77149	7.01435	city_latlong.net	PRJNA482054	glycoprotein precursor (GPC)	nucleoprotein (NP)	3,363 bp	MK107967.1	GI:1529956805						This study (sequence, date, location)
6	1	S	LASV/H.sapiens-wt/NGA/2012/IRR_007	LASV/NGA/2012/IRR_007	Homo sapiens	2012	2	27	NGA	Nassarawa	Lafia	8.49575	8.52155	city_latlong.net	PRJNA482054	glycoprotein precursor (GPC) partial		695 bp	MK107973.1	GI:1529957790						This study (sequence, date, location)
7	1	S	LASV/H.sapiens-wt/NGA/2012/IRR_008	LASV/NGA/2012/IRR_008	Homo sapiens	2012	3	8	NGA	Federal Capital Territory		8.86141	7.14168	admin-1_median_coords	PRJNA482054	glycoprotein precursor (GPC) partial		846 bp	MK107971.1	GI:1529957778						This study (sequence, date, location)
8	1	S	LASV/H.sapiens-wt/NGA/2012/IRR_009	LASV/NGA/2012/IRR_009	Homo sapiens	2012	4	12	NGA	Kogi	Iyano	6.79707	6.66469	city_GoogleMap	PRJNA482054	glycoprotein precursor (GPC) partial		881 bp	MK107972.1	GI:1529957784						This study (sequence, date, location)
9	1	S	LASV/H.sapiens-tc/NGA/2012/IRR_010	LASV/NGA/2012/IRR_010	Homo sapiens	2012	5	28	NGA	Delta	Asaba	6.19784	6.72847	city_Wikipedia	PRJNA482054	glycoprotein precursor (GPC)	nucleoprotein (NP)	3,422 bp	MK107898.1	GI:1529956371						This study (sequence, date, location)
10	1	S	LASV/H.sapiens-tc/NGA/2013/IRR_001	LASV/NGA/2013/IRR_001	Homo sapiens	2013	1	16	NGA	Ondo	Imoru	6.87224	5.75412	city_maplandia.com	PRJNA482054	glycoprotein precursor (GPC)	nucleoprotein (NP)	3,375 bp	MK107963.1	GI:1529956779						This study (sequence, date, location)
11	1	S	LASV/H.sapiens-tc/NGA/2013/IRR_002	LASV/NGA/2013/IRR_002	Homo sapiens	2013	1	17	NGA	Benue	Makurdi	7.73215	8.53914	city_latlong.net	PRJNA482054	glycoprotein precursor (GPC)	nucleoprotein (NP)	3,407 bp	MK107965.1	GI:1529956792						This study (sequence, date, location)
12	1	S	LASV/H.sapiens-tc/NGA/2013/IRR_003	LASV/NGA/2013/IRR_003	Homo sapiens	2013	1	18	NGA	Nassarawa	Lafia	8.49575	8.52155	city_latlong.net	PRJNA482054	glycoprotein precursor (GPC)	nucleoprotein (NP)	3,368 bp	MK107968.1	GI:1529956811						This study (sequence, date, location)
13	1	S	LASV/H.sapiens-tc/NGA/2013/IRR_004	LASV/NGA/2013/IRR_004	Homo sapiens	2013	1		NGA	Plateau	Bukuru	9.8	8.86667	city_Wikipedia	PRJNA482054	glycoprotein precursor (GPC)	nucleoprotein (NP)	3,410 bp	MK107970.1	GI:1529956822						This study (sequence, date, location)
14	1	S	LASV/H.sapiens-tc/NGA/2013/IRR_005	LASV/NGA/2013/IRR_005	Homo sapiens	2013	1	25	NGA	Ebonyi	Abakaliki	6.33333	8.1	city_Wikipedia	PRJNA482054	glycoprotein precursor (GPC)	nucleoprotein (NP)	3,410 bp	MK107961.1	GI:1529956765						This study (sequence, date, location)
15	1	S	LASV/H.sapiens-tc/NGA/2013/IRR_006	LASV/NGA/2013/IRR_006	Homo sapiens	2013	1	30	NGA	Ondo	Ifon	6.92677	5.77379	city_GoogleMap	PRJNA482054	glycoprotein precursor (GPC)	nucleoprotein (NP)	3,413 bp	MK107964.1	GI:1529956786						This study (sequence, date, location)
16	1	S	LASV/H.sapiens-tc/NGA/2013/IRR_007	LASV/NGA/2013/IRR_007	Homo sapiens	2013	2	3	NGA	Enugu	Enugu	6.45267	7.51033	city_Wikipedia	PRJNA482054	glycoprotein precursor (GPC)	nucleoprotein (NP)	3,410 bp	MK107962.1	GI:1529956772						This study (sequence, date, location)
17	1	S	LASV/H.sapiens-tc/NGA/2013/IRR_008	LASV/NGA/2013/IRR_008	Homo sapiens	2013	3	6	NGA	Taraba	Jalingo	8.89369	11.3576	city_latlong.net	PRJNA482054	glycoprotein precursor (GPC)	nucleoprotein (NP)	3,407 bp	MK107901.1	GI:1529956391						This study (sequence, date, location)
18	1	S	LASV/H.sapiens-wt/NGA/2013/IRR_010	LASV/NGA/2013/IRR_010	Homo sapiens	2013	3	10	NGA	Bauchi	Bauchi	10.3142	9.84628	city_latlong.net	PRJNA482054	glycoprotein precursor (GPC) partial		889 bp	MK107974.1	GI:1529957796						This study (sequence, date, location)
19	1	S	LASV/H.sapiens-wt/NGA/2013/IRR_011	LASV/NGA/2013/IRR_011	Homo sapiens	2013	3	18	NGA	Rivers	Obio-Akpor	4.86963	7.019	city_GoogleMap	PRJNA482054	glycoprotein precursor (GPC)	nucleoprotein (NP)	3,266 bp	MK107946.1	GI:1529956672						This study (sequence, date, location)
20	1	S	LASV/H.sapiens-wt/NGA/2013/IRR_012	LASV/NGA/2013/IRR_012	Homo sapiens	2013	4	11	NGA	Rivers	Ohio-Akpor	4.86553	7.01385	city_GoogleMap	PRJNA482054	glycoprotein precursor (GPC) partial		928 bp	MK107976.1	GI:1529957808						This study (sequence, date, location)
21	1	S	LASV/H.sapiens-wt/NGA/2013/IRR_013	LASV/NGA/2013/IRR_013	Homo sapiens	2013	2	27	NGA	Plateau	Jos	9.91667	8.89028	city_Wikipedia	PRJNA482054	glycoprotein precursor (GPC) partial		745 bp	MK107975.1	GI:1529957802						This study (sequence, date, location)
22	1	S	LASV/H.sapiens-tc/NGA/2013/IRR_014	LASV/NGA/2013/IRR_014	Homo sapiens	2013	11	23	NGA	Bauchi	Bauchi	10.3142	9.84628	city_latlong.net	PRJNA482054	glycoprotein precursor (GPC)	nucleoprotein (NP)	3,424 bp	MK107899.1	GI:1529956378						This study (sequence, date, location)
23	1	S	LASV/H.sapiens-tc/NGA/2013/IRR_015	LASV/NGA/2013/IRR_015	Homo sapiens	2013	12	4	NGA	Bauchi	Bauchi	10.3142	9.84628	city_latlong.net	PRJNA482054	glycoprotein precursor (GPC)	nucleoprotein (NP)	3,368 bp	MK107945.1	GI:1529956666						This study (sequence, date, location)
24	1	S	LASV/H.sapiens-tc/NGA/2013/IRR_016	LASV/NGA/2013/IRR_016	Homo sapiens	2013	12	8	NGA	Bauchi	Bauchi	10.3142	9.84628	city_latlong.net	PRJNA482054	glycoprotein precursor (GPC)	nucleoprotein (NP)	3,383 bp	MK107900.1	GI:1529956384						This study (sequence, date, location)
25	1	S	LASV/H.sapiens-tc/NGA/2014/IRR_002	LASV/NGA/2014/IRR_002	Homo sapiens	2014	1	20	NGA	Nassarawa	Lafia	8.49575	8.52155	city_latlong.net	PRJNA482054	glycoprotein precursor (GPC)	nucleoprotein (NP)	3,366 bp	MK107910.1	GI:1529956452						This study (sequence, date, location)
26	1	S	LASV/H.sapiens-tc/NGA/2014/IRR_003	LASV/NGA/2014/IRR_003	Homo sapiens	2014	4	7	NGA	Bauchi	Katagun	12.2873	10.3507	city_GoogleMap	PRJNA482054	glycoprotein precursor (GPC)	nucleoprotein (NP)	3,396 bp	MK107947.1	GI:1529956678						This study (sequence, date, location)
27	1	S	LASV/H.sapiens-tc/NGA/2014/IRR_004	LASV/NGA/2014/IRR_004	Homo sapiens	2014	5	8	NGA	Ondo	Okeluse	6.78408	5.58928	city_GoogleMap	PRJNA482054	glycoprotein precursor (GPC)	nucleoprotein (NP)	3,374 bp	MK107948.1	GI:1529956683						This study (sequence, date, location)
28	1	S	LASV/H.sapiens-tc/NGA/2014/IRR_005	LASV/NGA/2014/IRR_005	Homo sapiens	2014	5	14	NGA	Ebonyi	Abakaliki	6.33333	8.1	city_Wikipedia	PRJNA482054	glycoprotein precursor (GPC)	nucleoprotein (NP)	3,410 bp	MK107902.1	GI:1529956398						This study (sequence, date, location)
29	1	S	LASV/H.sapiens-tc/NGA/2014/IRR_010	LASV/NGA/2014/IRR_010	Homo sapiens	2014	5	17	NGA	Ondo	Okeluse	6.78408	5.58928	city_GoogleMap	PRJNA482054	glycoprotein precursor (GPC)	nucleoprotein (NP)	3,407 bp	MK107907.1	GI:1529956432						This study (sequence, date, location)
30	1	S	LASV/H.sapiens-tc/NGA/2014/IRR_011	LASV/NGA/2014/IRR_011	Homo sapiens	2014	8	1	NGA	Ondo	Okeluse	6.78408	5.58928	city_GoogleMap	PRJNA482054	glycoprotein precursor (GPC)	nucleoprotein (NP)	3,407 bp	MK107908.1	GI:1529956438						This study (sequence, date, location)
31	1	S	LASV/H.sapiens-tc/NGA/2014/IRR_012	LASV/NGA/2014/IRR_012	Homo sapiens	2014	8	10	NGA	Ondo	Ifon	6.92677	5.77379	city_GoogleMap	PRJNA482054	glycoprotein precursor (GPC)	nucleoprotein (NP)	3,393 bp	MK107909.1	GI:1529956446						This study (sequence, date, location)
32	1	S	LASV/H.sapiens-wt/NGA/2015/IRR_001	LASV/NGA/2015/IRR_001	Homo sapiens	2015	1	8	NGA	Plateau	Buji	10.0727	8.9341	city_GoogleMap	PRJNA482054	glycoprotein precursor (GPC)	nucleoprotein (NP)	3,350 bp	MK107951.1	GI:1529956701						This study (sequence, date, location)
33	1	S	LASV/H.sapiens-wt/NGA/2015/IRR_002	LASV/NGA/2015/IRR_002	Homo sapiens	2015	1	8	NGA	Bauchi	Bauchi	10.3142	9.84628	city_latlong.net	PRJNA482054	glycoprotein precursor (GPC) partial		884 bp	MK107978.1	GI:1529957818						This study (sequence, date, location)
34	1	S	LASV/H.sapiens-wt/NGA/2015/IRR_003	LASV/NGA/2015/IRR_003	Homo sapiens	2015	1	12	NGA	Plateau	Vom	9.73769	8.80898	city_GoogleMap	PRJNA482054	glycoprotein precursor (GPC) partial		786 bp	MK107982.1	GI:1529957835						This study (sequence, date, location)
35	1	S	LASV/H.sapiens-wt/NGA/2015/IRR_004	LASV/NGA/2015/IRR_004	Homo sapiens	2015	1	18	NGA	Bauchi	Bauchi	10.3142	9.84628	city_latlong.net	PRJNA482054	glycoprotein precursor (GPC) partial		828 bp	MK107979.1	GI:1529957823						This study (sequence, date, location)
36	1	S	LASV/H.sapiens-wt/NGA/2015/IRR_005	LASV/NGA/2015/IRR_005	Homo sapiens	2015	1	28	NGA	Kaduna	Zaria	11.0848	7.68839	city_latlong.net	PRJNA482054	glycoprotein precursor (GPC) partial		759 bp	MK107981.1	GI:1529957831						This study (sequence, date, location)
37	1	S	LASV/H.sapiens-tc/NGA/2015/IRR_006	LASV/NGA/2015/IRR_006	Homo sapiens	2015	2	22	NGA	Ondo	Ifon	6.92677	5.77379	city_GoogleMap	PRJNA482054	glycoprotein precursor (GPC)	nucleoprotein (NP)	3,400 bp	MK107950.1	GI:1529956695						This study (sequence, date, location)
38	1	S	LASV/H.sapiens-tc/NGA/2015/IRR_007	LASV/NGA/2015/IRR_007	Homo sapiens	2015	2	25	NGA	Taraba	Jalingo	8.89369	11.3576	city_latlong.net	PRJNA482054	glycoprotein precursor (GPC)	nucleoprotein (NP)	3,398 bp	MK107952.1	GI:1529956709						This study (sequence, date, location)
39	1	S	LASV/H.sapiens-tc/NGA/2015/IRR_008	LASV/NGA/2015/IRR_008	Homo sapiens	2015	4	10	NGA	Bauchi	Alkaleri	10.2688	10.3328	city_latlong.net	PRJNA482054	glycoprotein precursor (GPC)	nucleoprotein (NP)	3,550 bp	MK107912.1	GI:1529956465						This study (sequence, date, location)
40	1	S	LASV/H.sapiens-tc/NGA/2015/IRR_009	LASV/NGA/2015/IRR_009	Homo sapiens	2015	4	25	NGA	Bauchi	Mbal	9.59582	9.61716	city_sam.rapidsmsnigeria.org	PRJNA482054	glycoprotein precursor (GPC)	nucleoprotein (NP)	3,424 bp	MK107911.1	GI:1529956458						This study (sequence, date, location)
41	1	S	LASV/H.sapiens-tc/NGA/2015/IRR_010	LASV/NGA/2015/IRR_010	Homo sapiens	2015	7	2	NGA	Kogi	Ibaji	6.79931	6.76303	admin-2_gadm.org	PRJNA482054	glycoprotein precursor (GPC)	nucleoprotein (NP)	3,398 bp	MK107913.1	GI:1529956471						This study (sequence, date, location)
42	1	S	LASV/H.sapiens-tc/NGA/2015/IRR_011	LASV/NGA/2015/IRR_011	Homo sapiens	2015	9	16	NGA	Ondo	Owo	7.19744	5.58653	city_latlong.net	PRJNA482054	glycoprotein precursor (GPC)	nucleoprotein (NP)	3,398 bp	MK107915.1	GI:1529956484						This study (sequence, date, location)
43	1	S	LASV/H.sapiens-tc/NGA/2015/IRR_012	LASV/NGA/2015/IRR_012	Homo sapiens	2015	11	6	NGA	Ondo	Ifon	6.92677	5.77379	city_GoogleMap	PRJNA482054	glycoprotein precursor (GPC)	nucleoprotein (NP)	3,396 bp	MK107916.1	GI:1529956490						This study (sequence, date, location)
44	1	S	LASV/H.sapiens-wt/NGA/2015/IRR_013	LASV/NGA/2015/IRR_013	Homo sapiens	2015	12	17	NGA	Bauchi	Dass	9.99934	9.51518	city_latlong.net	PRJNA482054	glycoprotein precursor (GPC) partial		652 bp	MK107980.1	GI:1529957827						This study (sequence, date, location)
45	1	S	LASV/H.sapiens-tc/NGA/2015/IRR_014	LASV/NGA/2015/IRR_014	Homo sapiens	2015	12	30	NGA	Nassarawa	Agyaragu	8.4	8.55	city_geographic.org	PRJNA482054	glycoprotein precursor (GPC)	nucleoprotein (NP)	3,366 bp	MK107914.1	GI:1529956477						This study (sequence, date, location)
46	1	S	LASV/H.sapiens-tc/NGA/2015/IRR_015	LASV/NGA/2015/IRR_015	Homo sapiens	2015	12	30	NGA	Nassarawa	Lafia	8.49575	8.52155	city_latlong.net	PRJNA482054	glycoprotein precursor (GPC)	nucleoprotein (NP)	3,366 bp	MK107949.1	GI:1529956689						This study (sequence, date, location)
47	1	S	LASV/H.sapiens-tc/NGA/2016/IRR_003	LASV/NGA/2016/IRR_003	Homo sapiens	2016	1	4	NGA	Plateau	Kumbul	9.383	9.133	city_geographic.org	PRJNA482054	glycoprotein precursor (GPC)	nucleoprotein (NP)	3,460 bp	MK107940.1	GI:1529956636						This study (sequence, date, location)
48	1	S	LASV/H.sapiens-tc/NGA/2016/IRR_004	LASV/NGA/2016/IRR_004	Homo sapiens	2016	1	5	NGA	Taraba	Takun	7.25121	9.9764	city_GoogleMap	PRJNA482054	glycoprotein precursor (GPC)	nucleoprotein (NP)	3,350 bp	MK107942.1	GI:1529956648						This study (sequence, date, location)
49	1	S	LASV/H.sapiens-tc/NGA/2016/IRR_005	LASV/NGA/2016/IRR_005	Homo sapiens	2016	1	8	NGA	Bauchi	Bundot	10.007	9.54458	city_GoogleMap	PRJNA482054	glycoprotein precursor (GPC)	nucleoprotein (NP)	3,388 bp	MK107953.1	GI:1529956715						This study (sequence, date, location)
50	1	S	LASV/H.sapiens-tc/NGA/2016/IRR_006	LASV/NGA/2016/IRR_006	Homo sapiens	2016	1	14	NGA	Ekiti	IdoEkiti	7.84542	5.18292	city_GoogleMap	PRJNA482054	glycoprotein precursor (GPC)	nucleoprotein (NP)	3,341 bp	MK107927.1	GI:1529956555						This study (sequence, date, location)
51	1	S	LASV/H.sapiens-tc/NGA/2016/IRR_007	LASV/NGA/2016/IRR_007	Homo sapiens	2016	1	18	NGA	AkwaIbom	Uyo	5.03333	7.91667	city_Wikipedia	PRJNA482054	glycoprotein precursor (GPC)	nucleoprotein (NP)	3,426 bp	MK107922.1	GI:1529956527						This study (sequence, date, location)
52	1	S	LASV/H.sapiens-tc/NGA/2016/IRR_008	LASV/NGA/2016/IRR_008	Homo sapiens	2016	1	20	NGA	Nassarawa	Lafia	8.49575	8.52155	city_latlong.net	PRJNA482054	glycoprotein precursor (GPC)	nucleoprotein (NP)	3,366 bp	MK107931.1	GI:1529956581						This study (sequence, date, location)
53	1	S	LASV/H.sapiens-tc/NGA/2016/IRR_009	LASV/NGA/2016/IRR_009	Homo sapiens	2016	1	20	NGA	Plateau	Shendam	8.87931	9.53879	city_latlong.net	PRJNA482054	glycoprotein precursor (GPC)	nucleoprotein (NP)	3,461 bp	MK107939.1	GI:1529956631						This study (sequence, date, location)
54	1	S	LASV/H.sapiens-tc/NGA/2016/IRR_010	LASV/NGA/2016/IRR_010	Homo sapiens	2016	1	22	NGA	Taraba	Kwesati	7.21396	10.1833	city_GoogleMap	PRJNA482054	glycoprotein precursor (GPC)	nucleoprotein (NP)	3,445 bp	MK107941.1	GI:1529956642						This study (sequence, date, location)
55	1	S	LASV/H.sapiens-tc/NGA/2016/IRR_011	LASV/NGA/2016/IRR_011	Homo sapiens	2016	1	24	NGA	Nassarawa	Lafia	8.49575	8.52155	city_latlong.net	PRJNA482054	glycoprotein precursor (GPC)	nucleoprotein (NP)	3,366 bp	MK107932.1	GI:1529956587						This study (sequence, date, location)
56	1	S	LASV/H.sapiens-tc/NGA/2016/IRR_012	LASV/NGA/2016/IRR_012	Homo sapiens	2016	1	25	NGA	Bauchi	TafawaBalewa	9.75591	9.55399	city_GoogleMap	PRJNA482054	glycoprotein precursor (GPC)	nucleoprotein (NP)	3,366 bp	MK107917.1	GI:1529956495						This study (sequence, date, location)
57	1	S	LASV/H.sapiens-tc/NGA/2016/IRR_013	LASV/NGA/2016/IRR_013	Homo sapiens	2016	1	27	NGA	Imo	Owerri	5.485	7.035	city_Wikipedia	PRJNA482054	glycoprotein precursor (GPC)	nucleoprotein (NP)	3,418 bp	MK107928.1	GI:1529956561						This study (sequence, date, location)
58	1	S	LASV/H.sapiens-tc/NGA/2016/IRR_014	LASV/NGA/2016/IRR_014	Homo sapiens	2016	1	28	NGA	Bauchi	Alkaleri	10.2688	10.3328	city_latlong.net	PRJNA482054	glycoprotein precursor (GPC)	nucleoprotein (NP)	3,416 bp	MK107918.1	GI:1529956502						This study (sequence, date, location)
59	1	S	LASV/H.sapiens-tc/NGA/2016/IRR_015	LASV/NGA/2016/IRR_015	Homo sapiens	2016	2	3	NGA	Nassarawa	Lafia	8.49575	8.52155	city_latlong.net	PRJNA482054	glycoprotein precursor (GPC)	nucleoprotein (NP)	3,366 bp	MK107933.1	GI:1529956594						This study (sequence, date, location)
60	1	S	LASV/H.sapiens-tc/NGA/2016/IRR_016	LASV/NGA/2016/IRR_016	Homo sapiens	2016	2	6	NGA	Nassarawa	Kwarra	8.32536	8.45016	city_GoogleMap	PRJNA482054	glycoprotein precursor (GPC)	nucleoprotein (NP)	3,367 bp	MK107930.1	GI:1529956575						This study (sequence, date, location)
61	1	S	LASV/H.sapiens-tc/NGA/2016/IRR_017	LASV/NGA/2016/IRR_017	Homo sapiens	2016	2	6	NGA	Ondo	Ifon	6.92677	5.77379	city_GoogleMap	PRJNA482054	glycoprotein precursor (GPC)	nucleoprotein (NP)	3,406 bp	MK107936.1	GI:1529956611						This study (sequence, date, location)
62	1	S	LASV/H.sapiens-tc/NGA/2016/IRR_018	LASV/NGA/2016/IRR_018	Homo sapiens	2016	2	9	NGA	Ebonyi	Ikwo	6.0767	8.0701	city_latlong.net	PRJNA482054	glycoprotein precursor (GPC)	nucleoprotein (NP)	3,522 bp	MK107923.1	GI:1529956533						This study (sequence, date, location)
63	1	S	LASV/H.sapiens-tc/NGA/2016/IRR_019	LASV/NGA/2016/IRR_019	Homo sapiens	2016	1	12	NGA	Bauchi	LimanKatagum	10.0937	9.76793	city_GoogleMap	PRJNA482054	glycoprotein precursor (GPC)	nucleoprotein (NP)	3,490 bp	MK107919.1	GI:1529956508						This study (sequence, date, location)
64	1	S	LASV/H.sapiens-tc/NGA/2016/IRR_020	LASV/NGA/2016/IRR_020	Homo sapiens	2016	2	15	NGA	Nassarawa	Lafia	8.49575	8.52155	city_latlong.net	PRJNA482054	glycoprotein precursor (GPC)	nucleoprotein (NP)	3,366 bp	MK107935.1	GI:1529956605						This study (sequence, date, location)
65	1	S	LASV/H.sapiens-tc/NGA/2016/IRR_021	LASV/NGA/2016/IRR_021	Homo sapiens	2016	2	18	NGA	Ebonyi		6.33333	8.1	admin-1_median_coords	PRJNA482054	glycoprotein precursor (GPC)	nucleoprotein (NP)	3,377 bp	MK107924.1	GI:1529956539						This study (sequence, date, location)
66	1	S	LASV/H.sapiens-tc/NGA/2016/IRR_022	LASV/NGA/2016/IRR_022	Homo sapiens	2016	2	20	NGA	Kogi	Idah	7.11365	6.74345	city_latlong.net	PRJNA482054	glycoprotein precursor (GPC)	nucleoprotein (NP)	3,383 bp	MK107955.1	GI:1529956728						This study (sequence, date, location)
67	1	S	LASV/H.sapiens-tc/NGA/2016/IRR_023	LASV/NGA/2016/IRR_023	Homo sapiens	2016	2	23	NGA	Kaduna	Kaduna	10.5231	7.44028	city_Wikipedia	PRJNA482054	glycoprotein precursor (GPC)	nucleoprotein (NP)	3,383 bp	MK107929.1	GI:1529956568						This study (sequence, date, location)
68	1	S	LASV/H.sapiens-tc/NGA/2016/IRR_024	LASV/NGA/2016/IRR_024	Homo sapiens	2016	2	24	NGA	Ondo	Irun	7.57911	5.69622	city_GoogleMap	PRJNA482054	glycoprotein precursor (GPC)	nucleoprotein (NP)	3,413 bp	MK107956.1	GI:1529956734						This study (sequence, date, location)
69	1	S	LASV/H.sapiens-tc/NGA/2016/IRR_025	LASV/NGA/2016/IRR_025	Homo sapiens	2016	2	26	NGA	Benue	Oiji	7.56586	7.91797	city_GoogleMap	PRJNA482054	glycoprotein precursor (GPC)	nucleoprotein (NP)	3,368 bp	MK107921.1	GI:1529956522						This study (sequence, date, location)
70	1	S	LASV/H.sapiens-tc/NGA/2016/IRR_026	LASV/NGA/2016/IRR_026	Homo sapiens	2016	2	26	NGA	Ebonyi	Ohaukwu	6.51537	8.00856	admin-2_gadm.org	PRJNA482054	glycoprotein precursor (GPC)	nucleoprotein (NP)	3,367 bp	MK107925.1	GI:1529956544						This study (sequence, date, location)
71	1	S	LASV/H.sapiens-tc/NGA/2016/IRR_027	LASV/NGA/2016/IRR_027	Homo sapiens	2016	2	28	NGA	Ebonyi	Izzi	6.505	8.26433	admin-2_gadm.org	PRJNA482054	glycoprotein precursor (GPC)	nucleoprotein (NP)	3,410 bp	MK107926.1	GI:1529956550						This study (sequence, date, location)
72	1	S	LASV/H.sapiens-tc/NGA/2016/IRR_028	LASV/NGA/2016/IRR_028	Homo sapiens	2016	2	29	NGA	Bauchi	SabonGari	10.6755	9.12235	city_GoogleMap	PRJNA482054	glycoprotein precursor (GPC)	nucleoprotein (NP)	3,453 bp	MK107920.1	GI:1529956515						This study (sequence, date, location)
73	1	S	LASV/H.sapiens-tc/NGA/2016/IRR_029	LASV/NGA/2016/IRR_029	Homo sapiens	2016	3	1	NGA	Ondo	Owo	7.19744	5.58653	city_latlong.net	PRJNA482054	glycoprotein precursor (GPC)	nucleoprotein (NP)	3,398 bp	MK107938.1	GI:1529956624						This study (sequence, date, location)
74	1	S	LASV/H.sapiens-tc/NGA/2016/IRR_030	LASV/NGA/2016/IRR_030	Homo sapiens	2016	3	1	NGA	Ondo	Owo	7.19744	5.58653	city_latlong.net	PRJNA482054	glycoprotein precursor (GPC)	nucleoprotein (NP)	3,398 bp	MK107957.1	GI:1529956740						This study (sequence, date, location)
75	1	S	LASV/H.sapiens-tc/NGA/2016/IRR_031	LASV/NGA/2016/IRR_031	Homo sapiens	2016	3	11	NGA	Bauchi	Mbal	9.59582	9.61716	city_sam.rapidsmsnigeria.org	PRJNA482054	glycoprotein precursor (GPC)	nucleoprotein (NP)	3,351 bp	MK107954.1	GI:1529956722						This study (sequence, date, location)
76	1	S	LASV/H.sapiens-tc/NGA/2016/IRR_032	LASV/NGA/2016/IRR_032	Homo sapiens	2016	3	13	NGA	Nassarawa	Lafia	8.49575	8.52155	city_latlong.net	PRJNA482054	glycoprotein precursor (GPC)	nucleoprotein (NP)	3,356 bp	MK107934.1	GI:1529956600						This study (sequence, date, location)
77	1	S	LASV/H.sapiens-tc/NGA/2016/IRR_033	LASV/NGA/2016/IRR_033	Homo sapiens	2016	3	14	NGA	Ondo	Ondo	7.08892	4.79909	city_Wikipedia	PRJNA482054	glycoprotein precursor (GPC)	nucleoprotein (NP)	3,407 bp	MK107937.1	GI:1529956617						This study (sequence, date, location)
78	1	S	LASV/H.sapiens-wt/NGA/2014/IRR_001	LASV/NGA/2014/IRR_001	Homo sapiens	2014	1	25	NGA	Edo		6.75	6.22195	admin-1_median_coords	PRJNA482058	glycoprotein precursor (GPC)	nucleoprotein (NP)	3,319 bp	MK117846.1	GI:1529961227						Science. 2019 Jan 4;363(6422):74-77	DOI:10.1126/science.aau9343	This study (location)
79	1	S	LASV/H.sapiens-wt/NGA/2016/IRR_001	LASV/NGA/2016/IRR_001	Homo sapiens	2016	1	4	NGA	Edo		6.75	6.22195	admin-1_median_coords	PRJNA482058	glycoprotein precursor (GPC)	nucleoprotein (NP)	3,395 bp	MK117847.1	GI:1529961232						Science. 2019 Jan 4;363(6422):74-77	DOI:10.1126/science.aau9343	This study (location)
80	1	S	LASV/H.sapiens-wt/NGA/2016/IRR_002	LASV/NGA/2016/IRR_002	Homo sapiens	2016	2	15	NGA	Edo		6.75	6.22195	admin-1_median_coords	PRJNA482058	glycoprotein precursor (GPC) partial	nucleoprotein (NP)	3,271 bp	MK117848.1	GI:1529961239						Science. 2019 Jan 4;363(6422):74-77	DOI:10.1126/science.aau9343	This study (location)
81	1	S	LASV/H.sapiens-wt/NGA/2017/IRR_001	LASV/NGA/2017/IRR_001	Homo sapiens	2017	1	24	NGA	Nassarawa		8.49575	8.52155	admin-1_median_coords	PRJNA482058	glycoprotein precursor (GPC)	nucleoprotein (NP)	3,263 bp	MK117849.1	GI:1529961245						Science. 2019 Jan 4;363(6422):74-77	DOI:10.1126/science.aau9343	This study (location)
82	1	S	LASV/H.sapiens-wt/NGA/2017/IRR_003	LASV/NGA/2017/IRR_003	Homo sapiens	2017	4	3	NGA	Edo		6.75	6.22195	admin-1_median_coords	PRJNA482058	glycoprotein precursor (GPC)	nucleoprotein (NP) partial	2,388 bp	MK117850.1	GI:1529961251						Science. 2019 Jan 4;363(6422):74-77	DOI:10.1126/science.aau9343	This study (location)
83	1	S	LASV/H.sapiens-wt/NGA/2017/IRR_004	LASV/NGA/2017/IRR_004	Homo sapiens	2017			NGA	Edo	Uzairue	7.08838	6.29037	city_GoogleMap	PRJNA482058	glycoprotein precursor (GPC)	nucleoprotein (NP)	3,381 bp	MK117851.1	GI:1529961257						Science. 2019 Jan 4;363(6422):74-77	DOI:10.1126/science.aau9343	This study (location)
84	1	S	LASV/H.sapiens-wt/NGA/2017/IRR_005	LASV/NGA/2017/IRR_005	Homo sapiens	2017	1	16	NGA	Edo	Okeluse	6.78408	5.58928	city_GoogleMap	PRJNA482058	glycoprotein precursor (GPC)	nucleoprotein (NP) partial	3,091 bp	MK117948.1	GI:1529971313						Science. 2019 Jan 4;363(6422):74-77	DOI:10.1126/science.aau9343	This study (location)
85	1	S	LASV/H.sapiens-wt/NGA/2017/IRR_006	LASV/NGA/2017/IRR_006	Homo sapiens	2017	1	19	NGA	Ondo	Owo	7.19744	5.58653	city_latlong.net	PRJNA482058	glycoprotein precursor (GPC)	nucleoprotein (NP)	3,375 bp	MK117949.1	GI:1529971320						Science. 2019 Jan 4;363(6422):74-77	DOI:10.1126/science.aau9343	This study (location)
86	1	S	LASV/H.sapiens-wt/NGA/2017/IRR_008	LASV/NGA/2017/IRR_008	Homo sapiens	2017	2	2	NGA	Ebonyi	EzzaNorth	6.24833	7.96549	admin-2_gadm.org	PRJNA482058	glycoprotein precursor (GPC)	nucleoprotein (NP)	3,245 bp	MK117950.1	GI:1529971326						Science. 2019 Jan 4;363(6422):74-77	DOI:10.1126/science.aau9343	This study (location)
87	1	S	LASV/H.sapiens-wt/NGA/2017/IRR_014	LASV/NGA/2017/IRR_014	Homo sapiens	2017	4	28	NGA	Ondo	Owo	7.19744	5.58653	city_latlong.net	PRJNA482058	glycoprotein precursor (GPC) partial	nucleoprotein (NP)	3,307 bp	MK117951.1	GI:1529971331						Science. 2019 Jan 4;363(6422):74-77	DOI:10.1126/science.aau9343	This study (location)
88	1	S	LASV/H.sapiens-wt/NGA/2018/IRR_001	LASV/NGA/2018/IRR_001	Homo sapiens	2018	1	2	NGA	Bauchi	LimanKatagum	10.0937	9.76793	city_GoogleMap	PRJNA482058	glycoprotein precursor (GPC)	nucleoprotein (NP)	3,445 bp	MK117952.1	GI:1529971337						Science. 2019 Jan 4;363(6422):74-77	DOI:10.1126/science.aau9343	This study (location)
89	1	S	LASV/H.sapiens-wt/NGA/2018/IRR_002	LASV/NGA/2018/IRR_002	Homo sapiens	2018	1	7	NGA	Edo	Ogwa	6.50538	6.20732	city_GoogleMap	PRJNA482058	glycoprotein precursor (GPC)	nucleoprotein (NP) partial	3,102 bp	MK117953.1	GI:1529971343						Science. 2019 Jan 4;363(6422):74-77	DOI:10.1126/science.aau9343	This study (location)
90	1	S	LASV/H.sapiens-wt/NGA/2018/IRR_003	LASV/NGA/2018/IRR_003	Homo sapiens	2018	1	7	NGA	Ondo	Owo	7.19744	5.58653	city_latlong.net	PRJNA482058	glycoprotein precursor (GPC)	nucleoprotein (NP) partial	3,163 bp	MK117954.1	GI:1529971350						Science. 2019 Jan 4;363(6422):74-77	DOI:10.1126/science.aau9343	This study (location)
91	1	S	LASV/H.sapiens-wt/NGA/2018/IRR_005	LASV/NGA/2018/IRR_005	Homo sapiens	2018	1	9	NGA	Edo	OwanWest	6.90225	5.87208	admin-2_gadm.org	PRJNA482058	glycoprotein precursor (GPC)	nucleoprotein (NP) partial	2,788 bp	MK117955.1	GI:1529971356						Science. 2019 Jan 4;363(6422):74-77	DOI:10.1126/science.aau9343	This study (location)
92	1	S	LASV/H.sapiens-wt/NGA/2018/IRR_006	LASV/NGA/2018/IRR_006	Homo sapiens	2018	1	9	NGA	Edo	Auchi	7.06667	6.26667	city_Wikipedia	PRJNA482058	glycoprotein precursor (GPC)	nucleoprotein (NP)	3,386 bp	MK117956.1	GI:1529971362						Science. 2019 Jan 4;363(6422):74-77	DOI:10.1126/science.aau9343	This study (location)
93	1	S	LASV/H.sapiens-wt/NGA/2018/IRR_008	LASV/NGA/2018/IRR_008	Homo sapiens	2018	1	11	NGA	Ondo	IjebuOwo	7.18287	5.58147	city_GoogleMap	PRJNA482058	glycoprotein precursor (GPC)	nucleoprotein (NP) partial	3,152 bp	MK117957.1	GI:1529971368						Science. 2019 Jan 4;363(6422):74-77	DOI:10.1126/science.aau9343	This study (location)
94	1	S	LASV/H.sapiens-wt/NGA/2018/IRR_009	LASV/NGA/2018/IRR_009	Homo sapiens	2018	1	13	NGA	Anambra	AnambraWest	6.49093	6.79964	admin-2_gadm.org	PRJNA482058	glycoprotein precursor (GPC)	nucleoprotein (NP)	3,373 bp	MK117958.1	GI:1529971374						Science. 2019 Jan 4;363(6422):74-77	DOI:10.1126/science.aau9343	This study (location)
95	1	S	LASV/H.sapiens-wt/NGA/2018/IRR_010	LASV/NGA/2018/IRR_010	Homo sapiens	2018	1	12	NGA	Ondo	Owo	7.19744	5.58653	city_latlong.net	PRJNA482058	glycoprotein precursor (GPC)	nucleoprotein (NP)	3,376 bp	MK117959.1	GI:1529971381						Science. 2019 Jan 4;363(6422):74-77	DOI:10.1126/science.aau9343	This study (location)
96	1	S	LASV/H.sapiens-wt/NGA/2018/IRR_011	LASV/NGA/2018/IRR_011	Homo sapiens	2018	1	13	NGA	Ebonyi	Amauro	5.967	7.867	city_geographic.org	PRJNA482058	glycoprotein precursor (GPC)	nucleoprotein (NP)	3,409 bp	MK117960.1	GI:1529971387						Science. 2019 Jan 4;363(6422):74-77	DOI:10.1126/science.aau9343	This study (location)
97	1	S	LASV/H.sapiens-wt/NGA/2018/IRR_013	LASV/NGA/2018/IRR_013	Homo sapiens	2018	1	13	NGA	Imo	Obowo	5.54927	7.3601	admin-2_gadm.org	PRJNA482058	glycoprotein precursor (GPC)	nucleoprotein (NP)	3,367 bp	MK117961.1	GI:1529971392						Science. 2019 Jan 4;363(6422):74-77	DOI:10.1126/science.aau9343	This study (location)
98	1	S	LASV/H.sapiens-wt/NGA/2018/IRR_014	LASV/NGA/2018/IRR_014	Homo sapiens	2018	1	15	NGA	Ondo	Owo	7.19744	5.58653	city_latlong.net	PRJNA482058	glycoprotein precursor (GPC)	nucleoprotein (NP)	3,399 bp	MK117962.1	GI:1529971398						Science. 2019 Jan 4;363(6422):74-77	DOI:10.1126/science.aau9343	This study (location)
99	1	S	LASV/H.sapiens-wt/NGA/2018/IRR_015	LASV/NGA/2018/IRR_015	Homo sapiens	2018	1	16	NGA	Ondo	Owo	7.19744	5.58653	city_latlong.net	PRJNA482058	glycoprotein precursor (GPC)	nucleoprotein (NP)	3,406 bp	MK117963.1	GI:1529971402						Science. 2019 Jan 4;363(6422):74-77	DOI:10.1126/science.aau9343	This study (location)
100	1	S	LASV/H.sapiens-wt/NGA/2018/IRR_017	LASV/NGA/2018/IRR_017	Homo sapiens	2018	1	15	NGA	Ondo	Owo	7.19744	5.58653	city_latlong.net	PRJNA482058	glycoprotein precursor (GPC)	nucleoprotein (NP)	3,399 bp	MK117964.1	GI:1529971407						Science. 2019 Jan 4;363(6422):74-77	DOI:10.1126/science.aau9343	This study (location)
101	1	S	LASV/H.sapiens-wt/NGA/2018/IRR_019	LASV/NGA/2018/IRR_019	Homo sapiens	2018	1	17	NGA	Ondo	Owo	7.19744	5.58653	city_latlong.net	PRJNA482058	glycoprotein precursor (GPC)	nucleoprotein (NP) partial	3,130 bp	MK117965.1	GI:1529971414						Science. 2019 Jan 4;363(6422):74-77	DOI:10.1126/science.aau9343	This study (location)
102	1	S	LASV/H.sapiens-wt/NGA/2018/IRR_020	LASV/NGA/2018/IRR_020	Homo sapiens	2018	1	17	NGA	Ondo	Owo	7.19744	5.58653	city_latlong.net	PRJNA482058	glycoprotein precursor (GPC)	nucleoprotein (NP)	3,363 bp	MK117966.1	GI:1529971422						Science. 2019 Jan 4;363(6422):74-77	DOI:10.1126/science.aau9343	This study (location)
103	1	S	LASV/H.sapiens-wt/NGA/2018/IRR_021	LASV/NGA/2018/IRR_021	Homo sapiens	2018	1	18	NGA	Nassarawa	Keffi	8.84538	7.87839	city_latlong.net	PRJNA482058	glycoprotein precursor (GPC)	nucleoprotein (NP)	3,381 bp	MK117967.1	GI:1529971428						Science. 2019 Jan 4;363(6422):74-77	DOI:10.1126/science.aau9343	This study (location)
104	1	S	LASV/H.sapiens-wt/NGA/2018/IRR_022	LASV/NGA/2018/IRR_022	Homo sapiens	2018	1	17	NGA	Kogi	Lokoja	7.80207	6.74365	city_latlong.net	PRJNA482058	glycoprotein precursor (GPC)	nucleoprotein (NP)	3,407 bp	MK117968.1	GI:1529971434						Science. 2019 Jan 4;363(6422):74-77	DOI:10.1126/science.aau9343	This study (location)
105	1	S	LASV/H.sapiens-wt/NGA/2018/IRR_023	LASV/NGA/2018/IRR_023	Homo sapiens	2018	1	18	NGA	Edo	Uzebba	6.99708	5.90445	city_GoogleMap	PRJNA482058	glycoprotein precursor (GPC)	nucleoprotein (NP)	3,182 bp	MK117969.1	GI:1529971440						Science. 2019 Jan 4;363(6422):74-77	DOI:10.1126/science.aau9343	This study (location)
106	1	S	LASV/H.sapiens-wt/NGA/2018/IRR_024	LASV/NGA/2018/IRR_024	Homo sapiens	2018	1	19	NGA	Edo	Agenegbode	7.09865	6.67886	city_GoogleMap	PRJNA482058	glycoprotein precursor (GPC)	nucleoprotein (NP)	3,400 bp	MK117970.1	GI:1529971445						Science. 2019 Jan 4;363(6422):74-77	DOI:10.1126/science.aau9343	This study (location)
107	1	S	LASV/H.sapiens-wt/NGA/2018/IRR_025	LASV/NGA/2018/IRR_025	Homo sapiens	2018	1	19	NGA	Imo	Orlu	5.79449	7.03589	city_latlong.net	PRJNA482058	glycoprotein precursor (GPC)	nucleoprotein (NP)	3,368 bp	MK117971.1	GI:1529971452						Science. 2019 Jan 4;363(6422):74-77	DOI:10.1126/science.aau9343	This study (location)
108	1	S	LASV/H.sapiens-wt/NGA/2018/IRR_031	LASV/NGA/2018/IRR_031	Homo sapiens	2018	1	24	NGA	Edo	Uromi	6.71226	6.32901	city_GoogleMap	PRJNA482058	glycoprotein precursor (GPC)	nucleoprotein (NP)	3,399 bp	MK117972.1	GI:1529971458						Science. 2019 Jan 4;363(6422):74-77	DOI:10.1126/science.aau9343	This study (location)
109	1	S	LASV/H.sapiens-wt/NGA/2018/IRR_033	LASV/NGA/2018/IRR_033	Homo sapiens	2018	1	25	NGA	Edo	Jattu	7.08333	6.28333	city_Wikipedia	PRJNA482058	glycoprotein precursor (GPC)	nucleoprotein (NP)	3,394 bp	MK117973.1	GI:1529971464						Science. 2019 Jan 4;363(6422):74-77	DOI:10.1126/science.aau9343	This study (location)
110	1	S	LASV/H.sapiens-wt/NGA/2018/IRR_034	LASV/NGA/2018/IRR_034	Homo sapiens	2018	1	25	NGA	Ebonyi	Iboko	6.55618	8.30329	city_GoogleMap	PRJNA482058	glycoprotein precursor (GPC)	nucleoprotein (NP)	3,327 bp	MK117974.1	GI:1529971471						Science. 2019 Jan 4;363(6422):74-77	DOI:10.1126/science.aau9343	This study (location)
111	1	S	LASV/H.sapiens-wt/NGA/2018/IRR_035	LASV/NGA/2018/IRR_035	Homo sapiens	2018	1	23	NGA	Ebonyi	Okposi-Okwa	6.03242	7.85012	city_GoogleMap	PRJNA482058	glycoprotein precursor (GPC)	nucleoprotein (NP)	3,410 bp	MK117975.1	GI:1529971477						Science. 2019 Jan 4;363(6422):74-77	DOI:10.1126/science.aau9343	This study (location)
112	1	S	LASV/H.sapiens-wt/NGA/2018/IRR_036	LASV/NGA/2018/IRR_036	Homo sapiens	2018	1	26	NGA	Edo	Ekpoma	6.75	6.13333	city_GoogleMap	PRJNA482058	glycoprotein precursor (GPC)	nucleoprotein (NP)	3,367 bp	MK117976.1	GI:1529971484						Science. 2019 Jan 4;363(6422):74-77	DOI:10.1126/science.aau9343	This study (location)
113	1	S	LASV/H.sapiens-wt/NGA/2018/IRR_037	LASV/NGA/2018/IRR_037	Homo sapiens	2018	1	26	NGA	Edo	Ubiaja	6.65972	6.38222	city_Wikipedia	PRJNA482058	glycoprotein precursor (GPC)	nucleoprotein (NP)	3,392 bp	MK117977.1	GI:1529971491						Science. 2019 Jan 4;363(6422):74-77	DOI:10.1126/science.aau9343	This study (location)
114	1	S	LASV/H.sapiens-wt/NGA/2018/IRR_038	LASV/NGA/2018/IRR_038	Homo sapiens	2018	1	26	NGA	Ondo	Akure	7.25	5.195	city_Wikipedia	PRJNA482058	glycoprotein precursor (GPC) partial	nucleoprotein (NP)	3,136 bp	MK117978.1	GI:1529971496						Science. 2019 Jan 4;363(6422):74-77	DOI:10.1126/science.aau9343	This study (location)
115	1	S	LASV/H.sapiens-wt/NGA/2018/IRR_042	LASV/NGA/2018/IRR_042	Homo sapiens	2018	1	29	NGA	Anambra	Nzam	6.45224	6.72837	city_GoogleMap	PRJNA482058	glycoprotein precursor (GPC)	nucleoprotein (NP)	3,389 bp	MK117979.1	GI:1529971502						Science. 2019 Jan 4;363(6422):74-77	DOI:10.1126/science.aau9343	This study (location)
116	1	S	LASV/H.sapiens-wt/NGA/2018/IRR_044	LASV/NGA/2018/IRR_044	Homo sapiens	2018	1	30	NGA	Ebonyi	AgbajaAzumili	6.34004	8.12926	city_GoogleMap	PRJNA482058	glycoprotein precursor (GPC)	nucleoprotein (NP)	3,402 bp	MK117980.1	GI:1529971507						Science. 2019 Jan 4;363(6422):74-77	DOI:10.1126/science.aau9343	This study (location)
117	1	S	LASV/H.sapiens-wt/NGA/2018/IRR_045	LASV/NGA/2018/IRR_045	Homo sapiens	2018	2	4	NGA	Taraba	Jalingo	8.89369	11.3576	city_latlong.net	PRJNA482058	glycoprotein precursor (GPC)	nucleoprotein (NP) partial	3,161 bp	MK117981.1	GI:1529971514						Science. 2019 Jan 4;363(6422):74-77	DOI:10.1126/science.aau9343	This study (location)
118	1	S	LASV/H.sapiens-wt/NGA/2018/IRR_046	LASV/NGA/2018/IRR_046	Homo sapiens	2018	2	5	NGA	Edo	Ekpoma	6.75	6.13333	city_GoogleMap	PRJNA482058	glycoprotein precursor (GPC)	nucleoprotein (NP)	3,398 bp	MK117982.1	GI:1529971520						Science. 2019 Jan 4;363(6422):74-77	DOI:10.1126/science.aau9343	This study (location)
119	1	S	LASV/H.sapiens-wt/NGA/2018/IRR_047	LASV/NGA/2018/IRR_047	Homo sapiens	2018	2	5	NGA	Ondo	Owo	7.19744	5.58653	city_latlong.net	PRJNA482058	glycoprotein precursor (GPC)	nucleoprotein (NP)	3,398 bp	MK117983.1	GI:1529971526						Science. 2019 Jan 4;363(6422):74-77	DOI:10.1126/science.aau9343	This study (location)
120	1	S	LASV/H.sapiens-wt/NGA/2018/IRR_048	LASV/NGA/2018/IRR_048	Homo sapiens	2018	2	4	NGA	Ondo	Owo	7.19744	5.58653	city_latlong.net	PRJNA482058	glycoprotein precursor (GPC)	nucleoprotein (NP)	3,339 bp	MK117984.1	GI:1529971532						Science. 2019 Jan 4;363(6422):74-77	DOI:10.1126/science.aau9343	This study (location)
121	1	S	LASV/H.sapiens-wt/NGA/2018/IRR_050	LASV/NGA/2018/IRR_050	Homo sapiens	2018	2	5	NGA	Ondo	Ifon	6.92677	5.77379	city_GoogleMap	PRJNA482058	glycoprotein precursor (GPC)	nucleoprotein (NP)	3,401 bp	MK117985.1	GI:1529971538						Science. 2019 Jan 4;363(6422):74-77	DOI:10.1126/science.aau9343	This study (location)
122	1	S	LASV/H.sapiens-wt/NGA/2018/IRR_051	LASV/NGA/2018/IRR_051	Homo sapiens	2018	2	6	NGA	Edo	Uromi	6.71226	6.32901	city_GoogleMap	PRJNA482058	glycoprotein precursor (GPC)	nucleoprotein (NP)	3,396 bp	MK117986.1	GI:1529971544						Science. 2019 Jan 4;363(6422):74-77	DOI:10.1126/science.aau9343	This study (location)
123	1	S	LASV/H.sapiens-wt/NGA/2018/IRR_052	LASV/NGA/2018/IRR_052	Homo sapiens	2018	2	7	NGA	Ondo	Owo	7.19744	5.58653	city_latlong.net	PRJNA482058	glycoprotein precursor (GPC)	nucleoprotein (NP)	3,398 bp	MK117987.1	GI:1529971551						Science. 2019 Jan 4;363(6422):74-77	DOI:10.1126/science.aau9343	This study (location)
124	1	S	LASV/H.sapiens-wt/NGA/2018/IRR_053	LASV/NGA/2018/IRR_053	Homo sapiens	2018	2	8	NGA	Edo	Uromi	6.71226	6.32901	city_GoogleMap	PRJNA482058	glycoprotein precursor (GPC)	nucleoprotein (NP) partial	3,161 bp	MK117988.1	GI:1529971557						Science. 2019 Jan 4;363(6422):74-77	DOI:10.1126/science.aau9343	This study (location)
125	1	S	LASV/H.sapiens-wt/NGA/2018/IRR_054	LASV/NGA/2018/IRR_054	Homo sapiens	2018	2	4	NGA	Bauchi	Kufai	9.983	9.233	city_getamap.net	PRJNA482058	glycoprotein precursor (GPC)	nucleoprotein (NP)	3,258 bp	MK117989.1	GI:1529971562						Science. 2019 Jan 4;363(6422):74-77	DOI:10.1126/science.aau9343	This study (location)
126	1	S	LASV/H.sapiens-wt/NGA/2018/IRR_056	LASV/NGA/2018/IRR_056	Homo sapiens	2018	2	9	NGA	Ondo	Owo	7.19744	5.58653	city_latlong.net	PRJNA482058	glycoprotein precursor (GPC)	nucleoprotein (NP) partial	2,924 bp	MK117990.1	GI:1529971567						Science. 2019 Jan 4;363(6422):74-77	DOI:10.1126/science.aau9343	This study (location)
127	1	S	LASV/H.sapiens-wt/NGA/2018/IRR_057	LASV/NGA/2018/IRR_057	Homo sapiens	2018	2	9	NGA	Ondo	Owo	7.19744	5.58653	city_latlong.net	PRJNA482058	glycoprotein precursor (GPC)	nucleoprotein (NP)	3,398 bp	MK117991.1	GI:1529971573						Science. 2019 Jan 4;363(6422):74-77	DOI:10.1126/science.aau9343	This study (location)
128	1	S	LASV/H.sapiens-wt/NGA/2018/IRR_060	LASV/NGA/2018/IRR_060	Homo sapiens	2018	2	3	NGA	Ebonyi	Isiama	6.06546	7.81309	city_GoogleMap	PRJNA482058	glycoprotein precursor (GPC)	nucleoprotein (NP)	3,416 bp	MK117992.1	GI:1529971580						Science. 2019 Jan 4;363(6422):74-77	DOI:10.1126/science.aau9343	This study (location)
129	1	S	LASV/H.sapiens-wt/NGA/2018/IRR_061	LASV/NGA/2018/IRR_061	Homo sapiens	2018	2	7	NGA	Ebonyi	Abakaliki	6.33333	8.1	city_Wikipedia	PRJNA482058	glycoprotein precursor (GPC)	nucleoprotein (NP)	3,337 bp	MK117993.1	GI:1529971587						Science. 2019 Jan 4;363(6422):74-77	DOI:10.1126/science.aau9343	This study (location)
130	1	S	LASV/H.sapiens-wt/NGA/2018/IRR_063	LASV/NGA/2018/IRR_063	Homo sapiens	2018	2	7	NGA	Ebonyi	Amogwe	6.1878	8.1189	city_GoogleMap	PRJNA482058	glycoprotein precursor (GPC)	nucleoprotein (NP)	3,399 bp	MK117994.1	GI:1529971593						Science. 2019 Jan 4;363(6422):74-77	DOI:10.1126/science.aau9343	This study (location)
131	1	S	LASV/H.sapiens-wt/NGA/2018/IRR_064	LASV/NGA/2018/IRR_064	Homo sapiens	2018	2	3	NGA	Ebonyi	Abakaliki	6.33333	8.1	city_Wikipedia	PRJNA482058	glycoprotein precursor (GPC)	nucleoprotein (NP)	3,398 bp	MK117995.1	GI:1529971600						Science. 2019 Jan 4;363(6422):74-77	DOI:10.1126/science.aau9343	This study (location)
132	1	S	LASV/H.sapiens-wt/NGA/2018/IRR_065	LASV/NGA/2018/IRR_065	Homo sapiens	2018	2	10	NGA	Ebonyi	Abakaliki	6.33333	8.1	city_Wikipedia	PRJNA482058	glycoprotein precursor (GPC)	nucleoprotein (NP)	3,397 bp	MK117996.1	GI:1529971606						Science. 2019 Jan 4;363(6422):74-77	DOI:10.1126/science.aau9343	This study (location)
133	1	S	LASV/H.sapiens-wt/NGA/2018/IRR_066	LASV/NGA/2018/IRR_066	Homo sapiens	2018	2	10	NGA	Edo	Auchi	7.06667	6.26667	city_Wikipedia	PRJNA482058	glycoprotein precursor (GPC)	nucleoprotein (NP)	3,392 bp	MK117997.1	GI:1529971612						Science. 2019 Jan 4;363(6422):74-77	DOI:10.1126/science.aau9343	This study (location)
134	1	S	LASV/H.sapiens-wt/NGA/2018/IRR_071	LASV/NGA/2018/IRR_071	Homo sapiens	2018	2	11	NGA	Ondo	Ifon	6.92677	5.77379	city_GoogleMap	PRJNA482058	glycoprotein precursor (GPC)	nucleoprotein (NP)	3,384 bp	MK117998.1	GI:1529971617						Science. 2019 Jan 4;363(6422):74-77	DOI:10.1126/science.aau9343	This study (location)
135	1	S	LASV/H.sapiens-wt/NGA/2018/IRR_072	LASV/NGA/2018/IRR_072	Homo sapiens	2018	2	12	NGA	Ondo	Owo	7.19744	5.58653	city_latlong.net	PRJNA482058	glycoprotein precursor (GPC)	nucleoprotein (NP)	3,398 bp	MK117999.1	GI:1529971623						Science. 2019 Jan 4;363(6422):74-77	DOI:10.1126/science.aau9343	This study (location)
136	1	S	LASV/H.sapiens-wt/NGA/2018/IRR_073	LASV/NGA/2018/IRR_073	Homo sapiens	2018	2	12	NGA	Anambra	Ode-Nzam	6.45261	6.72661	city_GoogleMap	PRJNA482058	glycoprotein precursor (GPC)	nucleoprotein (NP)	3,406 bp	MK118000.1	GI:1529971629						Science. 2019 Jan 4;363(6422):74-77	DOI:10.1126/science.aau9343	This study (location)
137	1	S	LASV/H.sapiens-wt/NGA/2018/IRR_074	LASV/NGA/2018/IRR_074	Homo sapiens	2018	2	12	NGA	Edo	Sobe	6.85084	5.77756	city_GoogleMap	PRJNA482058	glycoprotein precursor (GPC)	nucleoprotein (NP)	3,358 bp	MK118001.1	GI:1529971636						Science. 2019 Jan 4;363(6422):74-77	DOI:10.1126/science.aau9343	This study (location)
138	1	S	LASV/H.sapiens-wt/NGA/2018/IRR_075	LASV/NGA/2018/IRR_075	Homo sapiens	2018	2	12	NGA	Edo	BeninCity	6.33333	5.62222	city_Wikipedia	PRJNA482058	glycoprotein precursor (GPC)	nucleoprotein (NP)	3,383 bp	MK118002.1	GI:1529971640						Science. 2019 Jan 4;363(6422):74-77	DOI:10.1126/science.aau9343	This study (location)
139	1	S	LASV/H.sapiens-wt/NGA/2018/IRR_077	LASV/NGA/2018/IRR_077	Homo sapiens	2018	2	12	NGA	Edo	Ubunmwonde	6.47975	5.89893	city_GoogleMap	PRJNA482058	glycoprotein precursor (GPC)	nucleoprotein (NP)	3,348 bp	MK118003.1	GI:1529971647						Science. 2019 Jan 4;363(6422):74-77	DOI:10.1126/science.aau9343	This study (location)
140	1	S	LASV/H.sapiens-wt/NGA/2018/IRR_078	LASV/NGA/2018/IRR_078	Homo sapiens	2018	2	12	NGA	Edo	Auchi	7.06667	6.26667	city_Wikipedia	PRJNA482058	glycoprotein precursor (GPC)	nucleoprotein (NP) partial	2,489 bp	MK118004.1	GI:1529971653						Science. 2019 Jan 4;363(6422):74-77	DOI:10.1126/science.aau9343	This study (location)
141	1	S	LASV/H.sapiens-wt/NGA/2018/IRR_079	LASV/NGA/2018/IRR_079	Homo sapiens	2018	2	12	NGA	Edo	Uromi	6.71226	6.32901	city_GoogleMap	PRJNA482058	glycoprotein precursor (GPC)	nucleoprotein (NP) partial	3,036 bp	MK118005.1	GI:1529971659						Science. 2019 Jan 4;363(6422):74-77	DOI:10.1126/science.aau9343	This study (location)
142	1	S	LASV/H.sapiens-wt/NGA/2018/IRR_080	LASV/NGA/2018/IRR_080	Homo sapiens	2018	2	13	NGA	Edo	Ekpoma	6.75	6.13333	city_GoogleMap	PRJNA482058	glycoprotein precursor (GPC)	nucleoprotein (NP) partial	3,108 bp	MK118006.1	GI:1529971666						Science. 2019 Jan 4;363(6422):74-77	DOI:10.1126/science.aau9343	This study (location)
143	1	S	LASV/H.sapiens-wt/NGA/2018/IRR_082	LASV/NGA/2018/IRR_082	Homo sapiens	2018	2	13	NGA	Ondo	Owo	7.19744	5.58653	city_latlong.net	PRJNA482058	glycoprotein precursor (GPC)	nucleoprotein (NP)	3,407 bp	MK118007.1	GI:1529971673						Science. 2019 Jan 4;363(6422):74-77	DOI:10.1126/science.aau9343	This study (location)
144	1	S	LASV/H.sapiens-wt/NGA/2018/IRR_083	LASV/NGA/2018/IRR_083	Homo sapiens	2018	2	13	NGA	Ondo	Owo	7.19744	5.58653	city_latlong.net	PRJNA482058	glycoprotein precursor (GPC)	nucleoprotein (NP)	3,360 bp	MK118008.1	GI:1529971680						Science. 2019 Jan 4;363(6422):74-77	DOI:10.1126/science.aau9343	This study (location)
145	1	S	LASV/H.sapiens-wt/NGA/2018/IRR_084	LASV/NGA/2018/IRR_084	Homo sapiens	2018	2	13	NGA	Ondo	Owo	7.19744	5.58653	city_latlong.net	PRJNA482058	glycoprotein precursor (GPC)	nucleoprotein (NP)	3,398 bp	MK118009.1	GI:1529971686						Science. 2019 Jan 4;363(6422):74-77	DOI:10.1126/science.aau9343	This study (location)
146	1	S	LASV/H.sapiens-wt/NGA/2018/IRR_085	LASV/NGA/2018/IRR_085	Homo sapiens	2018	2	14	NGA	Edo	Sabongida-Ora	6.94778	5.91429	city_GoogleMap	PRJNA482058	glycoprotein precursor (GPC)	nucleoprotein (NP)	3,329 bp	MK118010.1	GI:1529971693						Science. 2019 Jan 4;363(6422):74-77	DOI:10.1126/science.aau9343	This study (location)
147	1	S	LASV/H.sapiens-wt/NGA/2018/IRR_086	LASV/NGA/2018/IRR_086	Homo sapiens	2018	2	8	NGA	Bauchi	Wandi	9.96081	9.5022	city_GoogleMap	PRJNA482058	glycoprotein precursor (GPC)	nucleoprotein (NP)	3,373 bp	MK118011.1	GI:1529971698						Science. 2019 Jan 4;363(6422):74-77	DOI:10.1126/science.aau9343	This study (location)
148	1	S	LASV/H.sapiens-wt/NGA/2018/IRR_089	LASV/NGA/2018/IRR_089	Homo sapiens	2018	2	15	NGA	Edo	Uzebba	6.99708	5.90445	city_GoogleMap	PRJNA482058	glycoprotein precursor (GPC)	nucleoprotein (NP) partial	2,881 bp	MK118012.1	GI:1529971704						Science. 2019 Jan 4;363(6422):74-77	DOI:10.1126/science.aau9343	This study (location)
149	1	S	LASV/H.sapiens-wt/NGA/2018/IRR_091	LASV/NGA/2018/IRR_091	Homo sapiens	2018	2	15	NGA	Edo	Afowa	7.11357	6.32709	city_GoogleMap	PRJNA482058	glycoprotein precursor (GPC)	nucleoprotein (NP)	3,261 bp	MK118013.1	GI:1529971709						Science. 2019 Jan 4;363(6422):74-77	DOI:10.1126/science.aau9343	This study (location)
150	1	S	LASV/H.sapiens-wt/NGA/2018/IRR_092	LASV/NGA/2018/IRR_092	Homo sapiens	2018	2	15	NGA	Ondo	Owo	7.19744	5.58653	city_latlong.net	PRJNA482058	glycoprotein precursor (GPC)	nucleoprotein (NP)	3,356 bp	MK118014.1	GI:1529971714						Science. 2019 Jan 4;363(6422):74-77	DOI:10.1126/science.aau9343	This study (location)
151	1	S	LASV/H.sapiens-wt/NGA/2018/IRR_093	LASV/NGA/2018/IRR_093	Homo sapiens	2018	2	15	NGA	Ondo	Owo	7.19744	5.58653	city_latlong.net	PRJNA482058	glycoprotein precursor (GPC)	nucleoprotein (NP)	3,315 bp	MK118015.1	GI:1529971720						Science. 2019 Jan 4;363(6422):74-77	DOI:10.1126/science.aau9343	This study (location)
152	1	S	LASV/H.sapiens-wt/NGA/2018/IRR_095	LASV/NGA/2018/IRR_095	Homo sapiens	2018	2	15	NGA	Ekiti	Ado-Ekiti	7.62692	5.21561	city_latlong.net	PRJNA482058	glycoprotein precursor (GPC)	nucleoprotein (NP)	3,398 bp	MK118016.1	GI:1529971727						Science. 2019 Jan 4;363(6422):74-77	DOI:10.1126/science.aau9343	This study (location)
153	1	S	LASV/H.sapiens-wt/NGA/2018/IRR_096	LASV/NGA/2018/IRR_096	Homo sapiens	2018	2	17	NGA	Delta	Asaba	6.19784	6.72847	city_Wikipedia	PRJNA482058	glycoprotein precursor (GPC)	nucleoprotein (NP)	3,385 bp	MK118017.1	GI:1529971733						Science. 2019 Jan 4;363(6422):74-77	DOI:10.1126/science.aau9343	This study (location)
154	1	S	LASV/H.sapiens-wt/NGA/2018/IRR_099	LASV/NGA/2018/IRR_099	Homo sapiens	2018	2	15	NGA	Ebonyi	UmunwaguIdembia	6.12873	8.00679	city_GoogleMap	PRJNA482058	glycoprotein precursor (GPC)	nucleoprotein (NP)	3,410 bp	MK118018.1	GI:1529971738						Science. 2019 Jan 4;363(6422):74-77	DOI:10.1126/science.aau9343	This study (location)
155	1	S	LASV/H.sapiens-wt/NGA/2018/IRR_100	LASV/NGA/2018/IRR_100	Homo sapiens	2018	2	12	NGA	Ebonyi	Ohaozara	5.98841	7.77895	admin-2_gadm.org	PRJNA482058	glycoprotein precursor (GPC)	nucleoprotein (NP)	3,370 bp	MK118019.1	GI:1529971746						Science. 2019 Jan 4;363(6422):74-77	DOI:10.1126/science.aau9343	This study (location)
156	1	S	LASV/H.sapiens-wt/NGA/2018/IRR_101	LASV/NGA/2018/IRR_101	Homo sapiens	2018	2	12	NGA	Ebonyi	Abakaliki	6.33333	8.1	city_Wikipedia	PRJNA482058	glycoprotein precursor (GPC)	nucleoprotein (NP)	3,384 bp	MK118020.1	GI:1529971751						Science. 2019 Jan 4;363(6422):74-77	DOI:10.1126/science.aau9343	This study (location)
157	1	S	LASV/H.sapiens-wt/NGA/2018/IRR_103	LASV/NGA/2018/IRR_103	Homo sapiens	2018	2	18	NGA	Edo	Uromi	6.71226	6.32901	city_GoogleMap	PRJNA482058	glycoprotein precursor (GPC)	nucleoprotein (NP)	3,401 bp	MK118021.1	GI:1529971757						Science. 2019 Jan 4;363(6422):74-77	DOI:10.1126/science.aau9343	This study (location)
158	1	S	LASV/H.sapiens-wt/NGA/2018/IRR_106	LASV/NGA/2018/IRR_106	Homo sapiens	2018	2	20	NGA	Edo	Uromi	6.71226	6.32901	city_GoogleMap	PRJNA482058	glycoprotein precursor (GPC)	nucleoprotein (NP)	3,388 bp	MK118022.1	GI:1529971763						Science. 2019 Jan 4;363(6422):74-77	DOI:10.1126/science.aau9343	This study (location)
159	1	S	LASV/H.sapiens-wt/NGA/2018/IRR_110	LASV/NGA/2018/IRR_110	Homo sapiens	2018	2	20	NGA	Edo	Iyamho	7.21859	6.33451	city_GoogleMap	PRJNA482058	glycoprotein precursor (GPC) partial	nucleoprotein (NP)	3,210 bp	MK118023.1	GI:1529971771						Science. 2019 Jan 4;363(6422):74-77	DOI:10.1126/science.aau9343	This study (location)
160	1	S	LASV/H.sapiens-wt/NGA/2018/IRR_114	LASV/NGA/2018/IRR_114	Homo sapiens	2018	2	21	NGA	Edo	Ekpoma	6.75	6.13333	city_GoogleMap	PRJNA482058	glycoprotein precursor (GPC)	nucleoprotein (NP)	3,387 bp	MK118024.1	GI:1529971776						Science. 2019 Jan 4;363(6422):74-77	DOI:10.1126/science.aau9343	This study (location)
161	1	S	LASV/H.sapiens-wt/NGA/2018/IRR_115	LASV/NGA/2018/IRR_115	Homo sapiens	2018	2	21	NGA	Delta	Asaba	6.19784	6.72847	city_Wikipedia	PRJNA482058	glycoprotein precursor (GPC)	nucleoprotein (NP)	3,384 bp	MK118025.1	GI:1529971783						Science. 2019 Jan 4;363(6422):74-77	DOI:10.1126/science.aau9343	This study (location)
162	1	S	LASV/H.sapiens-wt/NGA/2018/IRR_117	LASV/NGA/2018/IRR_117	Homo sapiens	2018	2	24	NGA	Edo	Afuze	6.94089	5.98477	city_GoogleMap	PRJNA482058	glycoprotein precursor (GPC)	nucleoprotein (NP)	3,374 bp	MK118026.1	GI:1529971788						Science. 2019 Jan 4;363(6422):74-77	DOI:10.1126/science.aau9343	This study (location)
163	1	S	LASV/H.sapiens-wt/NGA/2018/IRR_119	LASV/NGA/2018/IRR_119	Homo sapiens	2018	2	25	NGA	Edo	Auchi	7.06667	6.26667	city_Wikipedia	PRJNA482058	glycoprotein precursor (GPC)	nucleoprotein (NP)	3,403 bp	MK118027.1	GI:1529971792						Science. 2019 Jan 4;363(6422):74-77	DOI:10.1126/science.aau9343	This study (location)
164	1	S	LASV/H.sapiens-wt/NGA/2018/IRR_120	LASV/NGA/2018/IRR_120	Homo sapiens	2018	2	25	NGA	Edo	Ehor	6.61595	5.98635	city_GoogleMap	PRJNA482058	glycoprotein precursor (GPC)	nucleoprotein (NP)	3,403 bp	MK118028.1	GI:1529971799						Science. 2019 Jan 4;363(6422):74-77	DOI:10.1126/science.aau9343	This study (location)
165	1	S	LASV/H.sapiens-wt/NGA/2018/IRR_121	LASV/NGA/2018/IRR_121	Homo sapiens	2018	2	26	NGA	Edo	Uhiele	6.71385	6.1544	city_GoogleMap	PRJNA482058	glycoprotein precursor (GPC)	nucleoprotein (NP)	3,375 bp	MK118029.1	GI:1529971805						Science. 2019 Jan 4;363(6422):74-77	DOI:10.1126/science.aau9343	This study (location)
166	1	S	LASV/H.sapiens-wt/NGA/2018/IRR_126	LASV/NGA/2018/IRR_126	Homo sapiens	2018	2	28	NGA	Ondo	Ute	6.84991	5.60017	city_GoogleMap	PRJNA482058	glycoprotein precursor (GPC)	nucleoprotein (NP)	3,402 bp	MK118030.1	GI:1529971810						Science. 2019 Jan 4;363(6422):74-77	DOI:10.1126/science.aau9343	This study (location)
167	1	S	LASV/H.sapiens-wt/NGA/2018/IRR_131	LASV/NGA/2018/IRR_131	Homo sapiens	2018	3	1	NGA	Edo	BeninCity	6.33333	5.62222	city_Wikipedia	PRJNA482058	glycoprotein precursor (GPC)	nucleoprotein (NP)	3,389 bp	MK118031.1	GI:1529971817						Science. 2019 Jan 4;363(6422):74-77	DOI:10.1126/science.aau9343	This study (location)
168	1	S	LASV/H.sapiens-wt/NGA/2018/IRR_133	LASV/NGA/2018/IRR_133	Homo sapiens	2018	3	2	NGA	Kogi	Idah	7.11365	6.74345	city_latlong.net	PRJNA482058	glycoprotein precursor (GPC)	nucleoprotein (NP) partial	3,282 bp	MK118032.1	GI:1529971823						Science. 2019 Jan 4;363(6422):74-77	DOI:10.1126/science.aau9343	This study (location)
169	1	S	LASV/H.sapiens-wt/NGA/2018/IRR_135	LASV/NGA/2018/IRR_135	Homo sapiens	2018	3	5	NGA	Edo	Ekpoma	6.75	6.13333	city_GoogleMap	PRJNA482058	glycoprotein precursor (GPC)	nucleoprotein (NP)	3,384 bp	MK118033.1	GI:1529971830						Science. 2019 Jan 4;363(6422):74-77	DOI:10.1126/science.aau9343	This study (location)
170	1	S	LASV/H.sapiens-wt/NGA/2018/IRR_136	LASV/NGA/2018/IRR_136	Homo sapiens	2018	3	5	NGA	Bauchi	Lukshi	10.0328	9.38661	city_GoogleMap	PRJNA482058	glycoprotein precursor (GPC)	nucleoprotein (NP) partial	3,284 bp	MK118034.1	GI:1529971835						Science. 2019 Jan 4;363(6422):74-77	DOI:10.1126/science.aau9343	This study (location)
171	1	S	LASV/H.sapiens-wt/NGA/2018/IRR_137	LASV/NGA/2018/IRR_137	Homo sapiens	2018	3	8	NGA	Edo	Uromi	6.71226	6.32901	city_GoogleMap	PRJNA482058	glycoprotein precursor (GPC)	nucleoprotein (NP) partial	2,838 bp	MK118035.1	GI:1529971840						Science. 2019 Jan 4;363(6422):74-77	DOI:10.1126/science.aau9343	This study (location)
172	1	S	LASV/H.sapiens-wt/NGA/2018/IRR_138	LASV/NGA/2018/IRR_138	Homo sapiens	2018	3	8	NGA	Edo	Uromi	6.71226	6.32901	city_GoogleMap	PRJNA482058	glycoprotein precursor (GPC)	nucleoprotein (NP) partial	2,939 bp	MK118036.1	GI:1529971847						Science. 2019 Jan 4;363(6422):74-77	DOI:10.1126/science.aau9343	This study (location)
173	1	S	LASV/H.sapiens-wt/NGA/2018/IRR_140	LASV/NGA/2018/IRR_140	Homo sapiens	2018	2	23	NGA	Ondo	Akure	7.25	5.195	city_Wikipedia	PRJNA482058	glycoprotein precursor (GPC)	nucleoprotein (NP) partial	3,248 bp	MK118037.1	GI:1529971852						Science. 2019 Jan 4;363(6422):74-77	DOI:10.1126/science.aau9343	This study (location)
174	1	S	LASV/H.sapiens-wt/NGA/2018/IRR_141	LASV/NGA/2018/IRR_141	Homo sapiens	2018	2	23	NGA	Kogi	Idah	7.11365	6.74345	city_latlong.net	PRJNA482058	glycoprotein precursor (GPC)	nucleoprotein (NP) partial	3,243 bp	MK118038.1	GI:1529971857						Science. 2019 Jan 4;363(6422):74-77	DOI:10.1126/science.aau9343	This study (location)
175	1	S	LASV/H.sapiens-wt/NGA/2018/IRR_142	LASV/NGA/2018/IRR_142	Homo sapiens	2018	3	9	NGA	Edo	Uromi	6.71226	6.32901	city_GoogleMap	PRJNA482058	glycoprotein precursor (GPC)	nucleoprotein (NP) partial	3,060 bp	MK118039.1	GI:1529971862						Science. 2019 Jan 4;363(6422):74-77	DOI:10.1126/science.aau9343	This study (location)
176	1	S	CSF	CSF	Homo sapiens	2000	3		NGA	Plateau	Jos	9.91667	8.89028	city_Wikipedia		glycoprotein precursor (GPC)	nucleoprotein (NP)	3,367 bp	AF333969.1	GI:16033352						J Infect Dis. 2001 Aug 1;184(3):345-9	DOI:10.1086/322033
177	1	S	GA391	GA391	Homo sapiens	1977	11		NGA	Kaduna	Zaria	11.0848	7.68839	city_latlong.net		glycoprotein precursor (GPC)	nucleoprotein (NP)	3,417 bp	X52400.1	GI:58641						Lancet. 1980 Sep 20;2(8195 pt 1):649-50	DOI:10.1016/S0140-6736(80)90322-0
178	1	S	las803208	las803208	Homo sapiens	1975	1		NGA	Kaduna	Zonkwa	9.78333	8.28333	city_GoogleMap			nucleoprotein (NP) partial	628 bp	AF182232.1	GI:9294867						J Virol. 2000 Aug;74(15):6992-7004	DOI:10.1128/jvi.74.15.6992-7004.2000	Bull World Health Organ. 1975;52(4-6):577-92
179	1	S	las803210	las803210	Homo sapiens	1975	1		NGA	Plateau	Vom	9.73769	8.80898	city_GoogleMap			nucleoprotein (NP) partial	628 bp	AF182229.1	GI:9294861						J Virol. 2000 Aug;74(15):6992-7004	DOI:10.1128/jvi.74.15.6992-7004.2000	Bull World Health Organ. 1975;52(4-6):593-8
180	1	S	las803212	las803212	Homo sapiens	1976			NGA	Plateau	Vom	9.73769	8.80898	city_GoogleMap			nucleoprotein (NP) partial	628 bp	AF182230.1	GI:9294863						J Virol. 2000 Aug;74(15):6992-7004	DOI:10.1128/jvi.74.15.6992-7004.2000
181	1	S	las803213	las803213	Homo sapiens	1974	2		NGA	Anambra	Onitsha	6.16667	6.78333	city_Wikipedia		glycoprotein precursor (GPC)	nucleoprotein (NP)	3,372 bp	AF181854.1	GI:9294838						J Virol. 2000 Aug;74(15):6992-7004	DOI:10.1128/jvi.74.15.6992-7004.2000	Bull World Health Organ. 1975;52(4-6):599-604
182	1	S	las806316	las806316	Homo sapiens	1989			NGA	Edo	Ekpoma	6.75	6.13333	city_GoogleMap			nucleoprotein (NP) partial	628 bp	AF182221.1	GI:9294845						J Virol. 2000 Aug;74(15):6992-7004	DOI:10.1128/jvi.74.15.6992-7004.2000	BMJ. 1995 Sep 30;311(7009):857-9	doi:10.1136/bmj.311.7009.857
183	1	S	las806319	las806319	Homo sapiens	1989			NGA	Abia	Aba	5.11667	7.36667	city_GoogleMap			nucleoprotein (NP) partial	628 bp	AF182224.1	GI:9294851						J Virol. 2000 Aug;74(15):6992-7004	DOI:10.1128/jvi.74.15.6992-7004.2000	BMJ. 1995 Sep 30;311(7009):857-9	doi:10.1136/bmj.311.7009.857
184	1	S	las806321	las806321	Homo sapiens	1989			NGA	Imo	Owerri	5.485	7.035	city_Wikipedia			nucleoprotein (NP) partial	631 bp	AF182225.1	GI:9294853						J Virol. 2000 Aug;74(15):6992-7004	DOI:10.1128/jvi.74.15.6992-7004.2000	BMJ. 1995 Sep 30;311(7009):857-9	doi:10.1136/bmj.311.7009.857
185	1	S	las806322	las806322	Homo sapiens	1989			NGA	Imo	Owerri	5.485	7.035	city_Wikipedia			nucleoprotein (NP) partial	631 bp	AF182226.1	GI:9294855						J Virol. 2000 Aug;74(15):6992-7004	DOI:10.1128/jvi.74.15.6992-7004.2000	BMJ. 1995 Sep 30;311(7009):857-9	doi:10.1136/bmj.311.7009.857
186	1	S	las806791	las806791	Homo sapiens	1993			NGA	Plateau	Jos	9.91667	8.89028	city_Wikipedia			nucleoprotein (NP) partial	628 bp	AF182228.1	GI:9294859						J Virol. 2000 Aug;74(15):6992-7004	DOI:10.1128/jvi.74.15.6992-7004.2000
187	1	S	las808031	las808031	Homo sapiens	1994			NGA	Edo	Ekpoma	6.75	6.13333	city_GoogleMap			nucleoprotein (NP) partial	631 bp	AF182222.1	GI:9294847						J Virol. 2000 Aug;74(15):6992-7004	DOI:10.1128/jvi.74.15.6992-7004.2000
188	1	S	las9608911	las9608911	Homo sapiens	1996			NGA	Plateau	Jos	9.91667	8.89028	city_Wikipedia			nucleoprotein (NP) partial	628 bp	AF182272.1	GI:9294947						J Virol. 2000 Aug;74(15):6992-7004	DOI:10.1128/jvi.74.15.6992-7004.2000
189	1	S	Nig05-043	Nig05-043	Homo sapiens	2005	2	21	NGA	Ebonyi	Abakaliki	6.33333	8.1	city_Wikipedia		glycoprotein precursor (GPC) partial		299 bp	GU481056.1	GI:316308835						Emerg Infect Dis. 2010 Jun;16(6):1040-1	DOI:10.3201/eid1606.100080
190	1	S	Nig05-A08	Nig05-A08	Homo sapiens	2005			NGA	Edo	Ekpoma	6.75	6.13333	city_GoogleMap		glycoprotein precursor (GPC) partial		237 bp	HM143866.1	GI:316927593						J Clin Microbiol. 2011 Mar;49(3):1157-61	DOI:10.1128/JCM.01891-10
191	1	S	Nig07-05	Nig07-05	Homo sapiens	2007	12		NGA	Plateau	Jos	9.91667	8.89028	city_Wikipedia		glycoprotein precursor (GPC) partial		281 bp	GU481060.1	GI:316308843	nucleoprotein (NP) partial	613 bp	GU481061.1	GI:316308845		Emerg Infect Dis. 2010 Jun;16(6):1040-1	DOI:10.3201/eid1606.100080
192	1	S	Nig08-02	Nig08-02	Homo sapiens	2008	1	2	NGA	Federal Capital Territory	Abuja	9.05021	7.39641	city_GoogleMap		glycoprotein precursor (GPC) partial		916 bp	GU481063.1	GI:316308849	nucleoprotein (NP) partial	613 bp	GU481064.1	GI:316308851		Emerg Infect Dis. 2010 Jun;16(6):1040-1	DOI:10.3201/eid1606.100080
193	1	S	Nig08-03	Nig08-03	Homo sapiens	2008	1	17	NGA	Ebonyi	Abakaliki	6.33333	8.1	city_Wikipedia		glycoprotein precursor (GPC) partial		282 bp	GU481066.1	GI:316308855						Emerg Infect Dis. 2010 Jun;16(6):1040-1	DOI:10.3201/eid1606.100080
194	1	S	Nig08-04	Nig08-04	Homo sapiens	2008	3	5	NGA	Ebonyi	Abakaliki	6.33333	8.1	city_Wikipedia		glycoprotein precursor (GPC)	nucleoprotein (NP)	3,377 bp	GU481068.1	GI:316308859						Emerg Infect Dis. 2010 Jun;16(6):1040-1	DOI:10.3201/eid1606.100080
195	1	S	Nig08-A18	Nig08-A18	Homo sapiens	2008	2		NGA	Plateau	Jos	9.91667	8.89028	city_Wikipedia		glycoprotein precursor (GPC)	nucleoprotein (NP)	3,382 bp	GU481070.1	GI:316308865						Emerg Infect Dis. 2010 Jun;16(6):1040-1	DOI:10.3201/eid1606.100080
196	1	S	Nig08-A19	Nig08-A19	Homo sapiens	2008	2		NGA	Plateau	Jos	9.91667	8.89028	city_Wikipedia		glycoprotein precursor (GPC)	nucleoprotein (NP)	3,383 bp	GU481072.1	GI:316308871						Emerg Infect Dis. 2010 Jun;16(6):1040-1	DOI:10.3201/eid1606.100080
197	1	S	Nig08-A37	Nig08-A37	Homo sapiens	2008	2		NGA	Edo	Irrua	6.73843	6.22195	city_GoogleMap		glycoprotein precursor (GPC)	nucleoprotein (NP)	3,375 bp	GU481074.1	GI:316308877						J Clin Microbiol. 2011 Mar;49(3):1157-61	DOI:10.1128/JCM.01891-10	This study (date)
198	1	S	Nig08-A41	Nig08-A41	Homo sapiens	2008	2		NGA	Edo	Irrua	6.73843	6.22195	city_GoogleMap		glycoprotein precursor (GPC)	nucleoprotein (NP)	3,374 bp	GU481076.1	GI:316308883						J Clin Microbiol. 2011 Mar;49(3):1157-61	DOI:10.1128/JCM.01891-10	This study (date)
199	1	S	Nig08-A47	Nig08-A47	Homo sapiens	2008	2		NGA	Edo	Uromi	6.71226	6.32901	city_GoogleMap		glycoprotein precursor (GPC)	nucleoprotein (NP)	3,374 bp	GU481078.1	GI:316308889						J Clin Microbiol. 2011 Mar;49(3):1157-61	DOI:10.1128/JCM.01891-10	This study (date)
200	1	S	Nig09-045	Nig09-045	Homo sapiens	2009	1		NGA	Edo	Ekpoma	6.75	6.13333	city_GoogleMap		glycoprotein precursor (GPC) partial		237 bp	JN651370.1	GI:374306340						PLoS Negl Trop Dis. 2012;6(9):e1839	DOI:10.1371/journal.pntd.0001839	This study (date)
201	1	S	Nig09-072	Nig09-072	Homo sapiens	2009	1		NGA	Nassarawa	Akwanga	8.90559	8.40981	city_latlong.net		glycoprotein precursor (GPC) partial		234 bp	JN651374.1	GI:374306348						PLoS Negl Trop Dis. 2012;6(9):e1839	DOI:10.1371/journal.pntd.0001839	This study (date)
202	1	S	Nig09-121	Nig09-121	Homo sapiens	2009	2		NGA	Federal Capital Territory	Abuja	9.05021	7.39641	city_GoogleMap		glycoprotein precursor (GPC) partial		219 bp							ATGGGTCAGATAGTGACATTCTTTCAGGAAGTTCCTCATGTCATTGAGGAAATTATGAACATTGTCCTCATCACTTTATCTCTGCTTGCAATCTTGAAAGGTGTGTACAATTTGGCCACGTGTGGCCTTATTGGTCTGATAACATTCCTTTTCCTCTGTGGAAGGTCATGTTCGATGACCTACAAAGGGAGTTATCAACTTGAAACCCTTGAGCTGAAC	PLoS Negl Trop Dis. 2012;6(9):e1839	DOI:10.1371/journal.pntd.0001839	This study (sequence, date)
203	1	S	Nig09-193	Nig09-193	Homo sapiens	2009	3		NGA	Federal Capital Territory	Abuja	9.05021	7.39641	city_GoogleMap		glycoprotein precursor (GPC) partial		219 bp							ATGGGTCAGATAGTGACATTCTTTCAGGAAGTTCCTCATGTCATTGAGGAAATTATGAACATTGTCCTCATCACTTTATCTCTGCTTGCAATCTTGAAAGGTGTGTACAATTTGGCCACGTGTGGCCTTATTGGTCTGATAACATTCCTTTTCCTCTGTGGAAGGTCATGTTCGATGACCTACAAAGGGAGTTATCAACTTGAAACCCTTGAGCTGAAC	PLoS Negl Trop Dis. 2012;6(9):e1839	DOI:10.1371/journal.pntd.0001839	This study (sequence, date)
204	1	S	Nig10-148	Nig10-148	Homo sapiens	2010	2		NGA	Ebonyi	Izzi	6.505	8.26433	admin-2_gadm.org		glycoprotein precursor (GPC) partial		234 bp							ATGGGACAAATAATAACATTCTTTCAGGAGGTACCTCATGTCATAGAAGAGGTGATGAACATTGTCCTGATTGCTCTCAGTCTCCTAGCGATACTGAAGGGAATCTACAATGTTGCTACTTGTGGCCTTCTTGGACTGATCTCCTTTCTTCTTTTGTGTGGGAGATCATGCTCAACAACCTACAAAGGTGTTTATGAACTACAAACTCTGGAGCTGGACATGGCAAACCTCAAC	PLoS Negl Trop Dis. 2012;6(9):e1839	DOI:10.1371/journal.pntd.0001839	This study (sequence, date)
205	1	S	Nig11-186	Nig11-186	Homo sapiens	2011	2		NGA	Ebonyi	Abakaliki	6.33333	8.1	city_Wikipedia		glycoprotein precursor (GPC) partial		234 bp	JN651399.1	GI:374306398						PLoS Negl Trop Dis. 2012;6(9):e1839	DOI:10.1371/journal.pntd.0001839	This study (date)
206	1	S	Nig11-205	Nig11-205	Homo sapiens	2011	2		NGA	Adamawa	Yola	9.23	12.46	city_Wikipedia		glycoprotein precursor (GPC) partial		234 bp	JN651400.1	GI:374306400						PLoS Negl Trop Dis. 2012;6(9):e1839	DOI:10.1371/journal.pntd.0001839	This study (date)
207	1	S	PB1	PB1	Homo sapiens	1982	1		NGA	Plateau	Jos	9.91667	8.89028	city_Wikipedia		glycoprotein precursor (GPC) partial		611 bp	AJ969405.1	GI:66351425						Br Med J (Clin Res Ed). 1982 Oct 9;285(6347):1001-2	DOI:10.1136/bmj.285.6347.1001
208	1	S	Pinneo-NIG-1969	Pinneo	Homo sapiens	1969			NGA	Borno	Lassa	10.687	13.2726	city_GoogleMap		glycoprotein precursor (GPC)	nucleoprotein (NP)	3,428 bp	KM822128.1	GI:695316025						Am J Trop Med Hyg. 1970 Jul;19(4):670-6	DOI:10.4269/ajtmh.1970.19.670
209	1	S	KAK-428	KAK-428	Hylomyscus pamfi	2012	3	15	NGA	Osun	N7°41′, E4°37′	7.6833	4.6167	known_coords		glycoprotein precursor (GPC)	nucleoprotein (NP)	3,300 bp	KT992425.1	GI:1032562896						Sci Rep. 2016 May 3;6:25280	DOI:10.1038/srep25280
210	1	S	OSPMH123	OSPMH123	Hylomyscus pamfi	2009	3		NGA	Osun	N7°41′, E4°37′	7.6833	4.6167	known_coords		glycoprotein precursor (GPC) partial		919 bp	KT992438.1	GI:1032562933						Sci Rep. 2016 May 3;6:25280	DOI:10.1038/srep25280
211	1	S	OSPMH124	OSPMH124	Hylomyscus pamfi	2009	3		NGA	Osun	N7°41′, E4°37′	7.6833	4.6167	known_coords		glycoprotein precursor (GPC) partial		919 bp	KT992439.1	GI:1032562935						Sci Rep. 2016 May 3;6:25280	DOI:10.1038/srep25280
212	1	S	OSPMH86	OSPMH86	Hylomyscus pamfi	2008	10		NGA	Osun	N7°41′, E4°37′	7.6833	4.6167	known_coords		glycoprotein precursor (GPC) partial		919 bp	KT992436.1	GI:1032562929						Sci Rep. 2016 May 3;6:25280	DOI:10.1038/srep25280
213	1	S	OSPMH89	OSPMH89	Hylomyscus pamfi	2008	10		NGA	Osun	N7°41′, E4°37′	7.6833	4.6167	known_coords		glycoprotein precursor (GPC) partial		919 bp	KT992437.1	GI:1032562931						Sci Rep. 2016 May 3;6:25280	DOI:10.1038/srep25280
214	1	S	ONM-299	ONM-299	Mastomys erythroleucus	2011	10	23	NGA	Benue	N7°38′, E8°24′	7.6333	8.4	known_coords		glycoprotein precursor (GPC)	nucleoprotein (NP)	3,368 bp	KT992422.1	GI:1032562887						Sci Rep. 2016 May 3;6:25280	DOI:10.1038/srep25280
215	1	S	ONM-314	ONM-314	Mastomys erythroleucus	2011	10	24	NGA	Benue	N7°38′, E8°24′	7.6333	8.4	known_coords		glycoprotein precursor (GPC)	nucleoprotein (NP)	3,368 bp	KT992423.1	GI:1032562890						Sci Rep. 2016 May 3;6:25280	DOI:10.1038/srep25280
216	1	S	ONM-700	ONM-700	Mastomys erythroleucus	2012	10	29	NGA	Benue	N7°38′, E8°24′	7.6333	8.4	known_coords		glycoprotein precursor (GPC)	nucleoprotein (NP)	3,368 bp	KT992424.1	GI:1032562893						Sci Rep. 2016 May 3;6:25280	DOI:10.1038/srep25280
217		L	LASV/H.sapiens-tc/NGA/2011/IRR_001	LASV/NGA/2011/IRR_001	Homo sapiens	2011	8	2	NGA	Ondo	Ose	7.05988	5.72282	admin-2_gadm.org	PRJNA482054	Z protein (Z)	polymerase (L)	7,227 bp	MK107842.1	GI:1529955000						This study (sequence, date, location)
218		L	LASV/H.sapiens-tc/NGA/2012/IRR_001	LASV/NGA/2012/IRR_001	Homo sapiens	2012	2	8	NGA	Taraba	Jalingo	8.89369	11.3576	city_latlong.net	PRJNA482054	Z protein (Z)	polymerase (L)	7,226 bp	MK107890.1	GI:1529955295						This study (sequence, date, location)
219		L	LASV/H.sapiens-tc/NGA/2012/IRR_003	LASV/NGA/2012/IRR_003	Homo sapiens	2012	2	10	NGA	Taraba	Jalingo	8.89369	11.3576	city_latlong.net	PRJNA482054	Z protein (Z)	polymerase (L)	7,141 bp	MK107892.1	GI:1529955309						This study (sequence, date, location)
220		L	LASV/H.sapiens-tc/NGA/2012/IRR_010	LASV/NGA/2012/IRR_010	Homo sapiens	2012	5	28	NGA	Delta	Asaba	6.19784	6.72847	city_Wikipedia	PRJNA482054	Z protein (Z)	polymerase (L)	7,222 bp	MK107843.1	GI:1529955007						This study (sequence, date, location)
221		L	LASV/H.sapiens-tc/NGA/2013/IRR_001	LASV/NGA/2013/IRR_001	Homo sapiens	2013	1	16	NGA	Ondo	Imoru	6.87224	5.75412	city_maplandia.com	PRJNA482054	Z protein (Z)	polymerase (L)	7,225 bp	MK107895.1	GI:1529955328						This study (sequence, date, location)
222		L	LASV/H.sapiens-tc/NGA/2013/IRR_005	LASV/NGA/2013/IRR_005	Homo sapiens	2013	1	25	NGA	Ebonyi	Abakaliki	6.33333	8.1	city_Wikipedia	PRJNA482054	Z protein (Z)	polymerase (L)	7,258 bp	MK107893.1	GI:1529955315						This study (sequence, date, location)
223		L	LASV/H.sapiens-tc/NGA/2013/IRR_006	LASV/NGA/2013/IRR_006	Homo sapiens	2013	1	30	NGA	Ondo	Ifon	6.92677	5.77379	city_GoogleMap	PRJNA482054	Z protein (Z)	polymerase (L)	7,238 bp	MK107896.1	GI:1529955334						This study (sequence, date, location)
224		L	LASV/H.sapiens-tc/NGA/2013/IRR_007	LASV/NGA/2013/IRR_007	Homo sapiens	2013	2	3	NGA	Enugu	Enugu	6.45267	7.51033	city_Wikipedia	PRJNA482054	Z protein (Z)	polymerase (L)	7,249 bp	MK107894.1	GI:1529955322						This study (sequence, date, location)
225		L	LASV/H.sapiens-tc/NGA/2013/IRR_008	LASV/NGA/2013/IRR_008	Homo sapiens	2013	3	6	NGA	Taraba	Jalingo	8.89369	11.3576	city_latlong.net	PRJNA482054	Z protein (Z)	polymerase (L)	7,157 bp	MK107846.1	GI:1529955026						This study (sequence, date, location)
226		L	LASV/H.sapiens-tc/NGA/2013/IRR_014	LASV/NGA/2013/IRR_014	Homo sapiens	2013	11	23	NGA	Bauchi	Bauchi	10.3142	9.84628	city_latlong.net	PRJNA482054	Z protein (Z)	polymerase (L)	7,226 bp	MK107844.1	GI:1529955014						This study (sequence, date, location)
227		L	LASV/H.sapiens-tc/NGA/2013/IRR_016	LASV/NGA/2013/IRR_016	Homo sapiens	2013	12	8	NGA	Bauchi	Bauchi	10.3142	9.84628	city_latlong.net	PRJNA482054	Z protein (Z)	polymerase (L)	7,235 bp	MK107845.1	GI:1529955020						This study (sequence, date, location)
228		L	LASV/H.sapiens-tc/NGA/2014/IRR_002	LASV/NGA/2014/IRR_002	Homo sapiens	2014	1	20	NGA	Nassarawa	Lafia	8.49575	8.52155	city_latlong.net	PRJNA482054	Z protein (Z)	polymerase (L)	7,221 bp	MK107855.1	GI:1529955079						This study (sequence, date, location)
229		L	LASV/H.sapiens-tc/NGA/2014/IRR_005	LASV/NGA/2014/IRR_005	Homo sapiens	2014	5	14	NGA	Ebonyi	Abakaliki	6.33333	8.1	city_Wikipedia	PRJNA482054	Z protein (Z)	polymerase (L)	7,258 bp	MK107847.1	GI:1529955031						This study (sequence, date, location)
230		L	LASV/H.sapiens-tc/NGA/2014/IRR_010	LASV/NGA/2014/IRR_010	Homo sapiens	2014	5	17	NGA	Ondo	Okeluse	6.78408	5.58928	city_GoogleMap	PRJNA482054	Z protein (Z)	polymerase (L)	7,253 bp	MK107852.1	GI:1529955063						This study (sequence, date, location)
231		L	LASV/H.sapiens-tc/NGA/2014/IRR_011	LASV/NGA/2014/IRR_011	Homo sapiens	2014	8	1	NGA	Ondo	Okeluse	6.78408	5.58928	city_GoogleMap	PRJNA482054	Z protein (Z)	polymerase (L)	7,253 bp	MK107853.1	GI:1529955069						This study (sequence, date, location)
232		L	LASV/H.sapiens-tc/NGA/2014/IRR_012	LASV/NGA/2014/IRR_012	Homo sapiens	2014	8	10	NGA	Ondo	Ifon	6.92677	5.77379	city_GoogleMap	PRJNA482054	Z protein (Z)	polymerase (L)	7,249 bp	MK107854.1	GI:1529955074						This study (sequence, date, location)
233		L	LASV/H.sapiens-tc/NGA/2015/IRR_008	LASV/NGA/2015/IRR_008	Homo sapiens	2015	4	10	NGA	Bauchi	Alkaleri	10.2688	10.3328	city_latlong.net	PRJNA482054	Z protein (Z)	polymerase (L)	7,255 bp	MK107857.1	GI:1529955092						This study (sequence, date, location)
234		L	LASV/H.sapiens-tc/NGA/2015/IRR_009	LASV/NGA/2015/IRR_009	Homo sapiens	2015	4	25	NGA	Bauchi	Mbal	9.59582	9.61716	city_sam.rapidsmsnigeria.org	PRJNA482054	Z protein (Z)	polymerase (L)	7,237 bp	MK107856.1	GI:1529955085						This study (sequence, date, location)
235		L	LASV/H.sapiens-tc/NGA/2015/IRR_010	LASV/NGA/2015/IRR_010	Homo sapiens	2015	7	2	NGA	Kogi	Ibaji	6.79931	6.76303	admin-2_gadm.org	PRJNA482054	Z protein (Z)	polymerase (L)	7,239 bp	MK107858.1	GI:1529955098						This study (sequence, date, location)
236		L	LASV/H.sapiens-tc/NGA/2015/IRR_011	LASV/NGA/2015/IRR_011	Homo sapiens	2015	9	16	NGA	Ondo	Owo	7.19744	5.58653	city_latlong.net	PRJNA482054	Z protein (Z)	polymerase (L)	7,209 bp	MK107860.1	GI:1529955111						This study (sequence, date, location)
237		L	LASV/H.sapiens-tc/NGA/2015/IRR_012	LASV/NGA/2015/IRR_012	Homo sapiens	2015	11	6	NGA	Ondo	Ifon	6.92677	5.77379	city_GoogleMap	PRJNA482054	Z protein (Z)	polymerase (L)	7,226 bp	MK107861.1	GI:1529955117						This study (sequence, date, location)
238		L	LASV/H.sapiens-tc/NGA/2015/IRR_014	LASV/NGA/2015/IRR_014	Homo sapiens	2015	12	30	NGA	Nassarawa	Agyaragu	8.4	8.55	city_geographic.org	PRJNA482054	Z protein (Z)	polymerase (L)	7,221 bp	MK107859.1	GI:1529955106						This study (sequence, date, location)
239		L	LASV/H.sapiens-tc/NGA/2016/IRR_003	LASV/NGA/2016/IRR_003	Homo sapiens	2016	1	4	NGA	Plateau	Kumbul	9.383	9.133	city_geographic.org	PRJNA482054	Z protein (Z)	polymerase (L)	7,224 bp	MK107885.1	GI:1529955261						This study (sequence, date, location)
240		L	LASV/H.sapiens-tc/NGA/2016/IRR_004	LASV/NGA/2016/IRR_004	Homo sapiens	2016	1	5	NGA	Taraba	Takun	7.25121	9.9764	city_GoogleMap	PRJNA482054	Z protein (Z)	polymerase (L)	7,116 bp	MK107887.1	GI:1529955274						This study (sequence, date, location)
241		L	LASV/H.sapiens-tc/NGA/2016/IRR_006	LASV/NGA/2016/IRR_006	Homo sapiens	2016	1	14	NGA	Ekiti	IdoEkiti	7.84542	5.18292	city_GoogleMap	PRJNA482054	Z protein (Z)	polymerase (L)	7,426 bp	MK107872.1	GI:1529955178						This study (sequence, date, location)
242		L	LASV/H.sapiens-tc/NGA/2016/IRR_007	LASV/NGA/2016/IRR_007	Homo sapiens	2016	1	18	NGA	AkwaIbom	Uyo	5.03333	7.91667	city_Wikipedia	PRJNA482054	Z protein (Z)	polymerase (L)	7,299 bp	MK107867.1	GI:1529955150						This study (sequence, date, location)
243		L	LASV/H.sapiens-tc/NGA/2016/IRR_008	LASV/NGA/2016/IRR_008	Homo sapiens	2016	1	20	NGA	Nassarawa	Lafia	8.49575	8.52155	city_latlong.net	PRJNA482054	Z protein (Z)	polymerase (L)	7,215 bp	MK107876.1	GI:1529955204						This study (sequence, date, location)
244		L	LASV/H.sapiens-tc/NGA/2016/IRR_009	LASV/NGA/2016/IRR_009	Homo sapiens	2016	1	20	NGA	Plateau	Shendam	8.87931	9.53879	city_latlong.net	PRJNA482054	Z protein (Z)	polymerase (L)	7,191 bp	MK107884.1	GI:1529955254						This study (sequence, date, location)
245		L	LASV/H.sapiens-tc/NGA/2016/IRR_010	LASV/NGA/2016/IRR_010	Homo sapiens	2016	1	22	NGA	Taraba	Kwesati	7.21396	10.1833	city_GoogleMap	PRJNA482054	Z protein (Z)	polymerase (L)	7,362 bp	MK107886.1	GI:1529955268						This study (sequence, date, location)
246		L	LASV/H.sapiens-tc/NGA/2016/IRR_011	LASV/NGA/2016/IRR_011	Homo sapiens	2016	1	24	NGA	Nassarawa	Lafia	8.49575	8.52155	city_latlong.net	PRJNA482054	Z protein (Z)	polymerase (L)	7,221 bp	MK107877.1	GI:1529955211						This study (sequence, date, location)
247		L	LASV/H.sapiens-tc/NGA/2016/IRR_012	LASV/NGA/2016/IRR_012	Homo sapiens	2016	1	25	NGA	Bauchi	TafawaBalewa	9.75591	9.55399	city_GoogleMap	PRJNA482054	Z protein (Z)	polymerase (L)	7,213 bp	MK107862.1	GI:1529955122						This study (sequence, date, location)
248		L	LASV/H.sapiens-tc/NGA/2016/IRR_013	LASV/NGA/2016/IRR_013	Homo sapiens	2016	1	27	NGA	Imo	Owerri	5.485	7.035	city_Wikipedia	PRJNA482054	Z protein (Z)	polymerase (L)	7,276 bp	MK107873.1	GI:1529955185						This study (sequence, date, location)
249		L	LASV/H.sapiens-tc/NGA/2016/IRR_014	LASV/NGA/2016/IRR_014	Homo sapiens	2016	1	28	NGA	Bauchi	Alkaleri	10.2688	10.3328	city_latlong.net	PRJNA482054	Z protein (Z)	polymerase (L)	7,252 bp	MK107863.1	GI:1529955128						This study (sequence, date, location)
250		L	LASV/H.sapiens-tc/NGA/2016/IRR_015	LASV/NGA/2016/IRR_015	Homo sapiens	2016	2	3	NGA	Nassarawa	Lafia	8.49575	8.52155	city_latlong.net	PRJNA482054	Z protein (Z)	polymerase (L)	7,221 bp	MK107878.1	GI:1529955218						This study (sequence, date, location)
251		L	LASV/H.sapiens-tc/NGA/2016/IRR_016	LASV/NGA/2016/IRR_016	Homo sapiens	2016	2	6	NGA	Nassarawa	Kwarra	8.32536	8.45016	city_GoogleMap	PRJNA482054	Z protein (Z)	polymerase (L)	7,195 bp	MK107875.1	GI:1529955198						This study (sequence, date, location)
252		L	LASV/H.sapiens-tc/NGA/2016/IRR_017	LASV/NGA/2016/IRR_017	Homo sapiens	2016	2	6	NGA	Ondo	Ifon	6.92677	5.77379	city_GoogleMap	PRJNA482054	Z protein (Z)	polymerase (L)	7,255 bp	MK107881.1	GI:1529955237						This study (sequence, date, location)
253		L	LASV/H.sapiens-tc/NGA/2016/IRR_018	LASV/NGA/2016/IRR_018	Homo sapiens	2016	2	9	NGA	Ebonyi	Ikwo	6.0767	8.0701	city_latlong.net	PRJNA482054	Z protein (Z)	polymerase (L)	7,277 bp	MK107868.1	GI:1529955155						This study (sequence, date, location)
254		L	LASV/H.sapiens-tc/NGA/2016/IRR_019	LASV/NGA/2016/IRR_019	Homo sapiens	2016	1	12	NGA	Bauchi	LimanKatagum	10.0937	9.76793	city_GoogleMap	PRJNA482054	Z protein (Z)	polymerase (L)	7,196 bp	MK107864.1	GI:1529955133						This study (sequence, date, location)
255		L	LASV/H.sapiens-tc/NGA/2016/IRR_020	LASV/NGA/2016/IRR_020	Homo sapiens	2016	2	15	NGA	Nassarawa	Lafia	8.49575	8.52155	city_latlong.net	PRJNA482054	Z protein (Z)	polymerase (L)	7,224 bp	MK107880.1	GI:1529955230						This study (sequence, date, location)
256		L	LASV/H.sapiens-tc/NGA/2016/IRR_021	LASV/NGA/2016/IRR_021	Homo sapiens	2016	2	18	NGA	Ebonyi		6.33333	8.1	admin-1_median_coords	PRJNA482054	Z protein (Z)	polymerase (L)	7,230 bp	MK107869.1	GI:1529955161						This study (sequence, date, location)
257		L	LASV/H.sapiens-tc/NGA/2016/IRR_023	LASV/NGA/2016/IRR_023	Homo sapiens	2016	2	23	NGA	Kaduna	Kaduna	10.5231	7.44028	city_Wikipedia	PRJNA482054	Z protein (Z)	polymerase (L)	7,187 bp	MK107874.1	GI:1529955192						This study (sequence, date, location)
258		L	LASV/H.sapiens-tc/NGA/2016/IRR_025	LASV/NGA/2016/IRR_025	Homo sapiens	2016	2	26	NGA	Benue	Oiji	7.56586	7.91797	city_GoogleMap	PRJNA482054	Z protein (Z)	polymerase (L)	7,196 bp	MK107866.1	GI:1529955144						This study (sequence, date, location)
259		L	LASV/H.sapiens-tc/NGA/2016/IRR_026	LASV/NGA/2016/IRR_026	Homo sapiens	2016	2	26	NGA	Ebonyi	Ohaukwu	6.51537	8.00856	admin-2_gadm.org	PRJNA482054	Z protein (Z)	polymerase (L)	7,230 bp	MK107870.1	GI:1529955166						This study (sequence, date, location)
260		L	LASV/H.sapiens-tc/NGA/2016/IRR_027	LASV/NGA/2016/IRR_027	Homo sapiens	2016	2	28	NGA	Ebonyi	Izzi	6.505	8.26433	admin-2_gadm.org	PRJNA482054	Z protein (Z)	polymerase (L)	7,201 bp	MK107871.1	GI:1529955172						This study (sequence, date, location)
261		L	LASV/H.sapiens-tc/NGA/2016/IRR_028	LASV/NGA/2016/IRR_028	Homo sapiens	2016	2	29	NGA	Bauchi	SabonGari	10.6755	9.12235	city_GoogleMap	PRJNA482054	Z protein (Z)	polymerase (L)	7,172 bp	MK107865.1	GI:1529955139						This study (sequence, date, location)
262		L	LASV/H.sapiens-tc/NGA/2016/IRR_029	LASV/NGA/2016/IRR_029	Homo sapiens	2016	3	1	NGA	Ondo	Owo	7.19744	5.58653	city_latlong.net	PRJNA482054	Z protein (Z)	polymerase (L)	7,190 bp	MK107883.1	GI:1529955249						This study (sequence, date, location)
263		L	LASV/H.sapiens-tc/NGA/2016/IRR_032	LASV/NGA/2016/IRR_032	Homo sapiens	2016	3	13	NGA	Nassarawa	Lafia	8.49575	8.52155	city_latlong.net	PRJNA482054	Z protein (Z)	polymerase (L)	7,214 bp	MK107879.1	GI:1529955224						This study (sequence, date, location)
264		L	LASV/H.sapiens-tc/NGA/2016/IRR_033	LASV/NGA/2016/IRR_033	Homo sapiens	2016	3	14	NGA	Ondo	Ondo	7.08892	4.79909	city_Wikipedia	PRJNA482054	Z protein (Z)	polymerase (L)	7,256 bp	MK107882.1	GI:1529955242						This study (sequence, date, location)
265		L	LASV/H.sapiens-wt/NGA/2014/IRR_001	LASV/NGA/2014/IRR_001	Homo sapiens	2014	1	25	NGA	Edo		6.75	6.22195	admin-1_median_coords	PRJNA482058	Z protein (Z)	polymerase (L)	7,160 bp	MK117826.1	GI:1529960081						Science. 2019 Jan 4;363(6422):74-77	DOI:10.1126/science.aau9343	This study (location)
266		L	LASV/H.sapiens-wt/NGA/2016/IRR_001	LASV/NGA/2016/IRR_001	Homo sapiens	2016	1	4	NGA	Edo		6.75	6.22195	admin-1_median_coords	PRJNA482058	Z protein (Z)	polymerase (L)	7,183 bp	MK117827.1	GI:1529960087						Science. 2019 Jan 4;363(6422):74-77	DOI:10.1126/science.aau9343	This study (location)
267		L	LASV/H.sapiens-wt/NGA/2016/IRR_002	LASV/NGA/2016/IRR_002	Homo sapiens	2016	2	15	NGA	Edo		6.75	6.22195	admin-1_median_coords	PRJNA482058	Z protein (Z) partial	polymerase (L)	7,098 bp	MK117828.1	GI:1529960093						Science. 2019 Jan 4;363(6422):74-77	DOI:10.1126/science.aau9343	This study (location)
268		L	LASV/H.sapiens-wt/NGA/2017/IRR_001	LASV/NGA/2017/IRR_001	Homo sapiens	2017	1	24	NGA	Nassarawa		8.49575	8.52155	admin-1_median_coords	PRJNA482058		polymerase (L)	6,715 bp	MK117829.1	GI:1529960098						Science. 2019 Jan 4;363(6422):74-77	DOI:10.1126/science.aau9343	This study (location)
269		L	LASV/H.sapiens-wt/NGA/2017/IRR_003	LASV/NGA/2017/IRR_003	Homo sapiens	2017	4	3	NGA	Edo		6.75	6.22195	admin-1_median_coords	PRJNA482058		polymerase (L) partial	5,953 bp	MK117830.1	GI:1529960102						Science. 2019 Jan 4;363(6422):74-77	DOI:10.1126/science.aau9343	This study (location)
270		L	LASV/H.sapiens-wt/NGA/2017/IRR_004	LASV/NGA/2017/IRR_004	Homo sapiens	2017			NGA	Edo	Uzairue	7.08838	6.29037	city_GoogleMap	PRJNA482058	Z protein (Z) partial	polymerase (L)	7,034 bp	MK117831.1	GI:1529960106						Science. 2019 Jan 4;363(6422):74-77	DOI:10.1126/science.aau9343	This study (location)
271		L	LASV/H.sapiens-wt/NGA/2017/IRR_006	LASV/NGA/2017/IRR_006	Homo sapiens	2017	1	19	NGA	Ondo	Owo	7.19744	5.58653	city_latlong.net	PRJNA482058	Z protein (Z)	polymerase (L)	7,216 bp	MK117866.1	GI:1529969674						Science. 2019 Jan 4;363(6422):74-77	DOI:10.1126/science.aau9343	This study (location)
272		L	LASV/H.sapiens-wt/NGA/2017/IRR_008	LASV/NGA/2017/IRR_008	Homo sapiens	2017	2	2	NGA	Ebonyi	EzzaNorth	6.24833	7.96549	admin-2_gadm.org	PRJNA482058	Z protein (Z)	polymerase (L) partial	7,082 bp	MK117867.1	GI:1529969681						Science. 2019 Jan 4;363(6422):74-77	DOI:10.1126/science.aau9343	This study (location)
273		L	LASV/H.sapiens-wt/NGA/2017/IRR_014	LASV/NGA/2017/IRR_014	Homo sapiens	2017	4	28	NGA	Ondo	Owo	7.19744	5.58653	city_latlong.net	PRJNA482058	Z protein (Z)	polymerase (L) partial	6,982 bp	MK117868.1	GI:1529969687						Science. 2019 Jan 4;363(6422):74-77	DOI:10.1126/science.aau9343	This study (location)
274		L	LASV/H.sapiens-wt/NGA/2018/IRR_001	LASV/NGA/2018/IRR_001	Homo sapiens	2018	1	2	NGA	Bauchi	LimanKatagum	10.0937	9.76793	city_GoogleMap	PRJNA482058	Z protein (Z)	polymerase (L)	7,196 bp	MK117869.1	GI:1529969693						Science. 2019 Jan 4;363(6422):74-77	DOI:10.1126/science.aau9343	This study (location)
275		L	LASV/H.sapiens-wt/NGA/2018/IRR_002	LASV/NGA/2018/IRR_002	Homo sapiens	2018	1	7	NGA	Edo	Ogwa	6.50538	6.20732	city_GoogleMap	PRJNA482058	Z protein (Z)	polymerase (L) partial	7,108 bp	MK117870.1	GI:1529969698						Science. 2019 Jan 4;363(6422):74-77	DOI:10.1126/science.aau9343	This study (location)
276		L	LASV/H.sapiens-wt/NGA/2018/IRR_003	LASV/NGA/2018/IRR_003	Homo sapiens	2018	1	7	NGA	Ondo	Owo	7.19744	5.58653	city_latlong.net	PRJNA482058	Z protein (Z)	polymerase (L) partial	6,299 bp	MK117871.1	GI:1529969704						Science. 2019 Jan 4;363(6422):74-77	DOI:10.1126/science.aau9343	This study (location)
277		L	LASV/H.sapiens-wt/NGA/2018/IRR_005	LASV/NGA/2018/IRR_005	Homo sapiens	2018	1	9	NGA	Edo	OwanWest	6.90225	5.87208	admin-2_gadm.org	PRJNA482058	Z protein (Z)	polymerase (L) partial	7,056 bp	MK117872.1	GI:1529969712						Science. 2019 Jan 4;363(6422):74-77	DOI:10.1126/science.aau9343	This study (location)
278		L	LASV/H.sapiens-wt/NGA/2018/IRR_006	LASV/NGA/2018/IRR_006	Homo sapiens	2018	1	9	NGA	Edo	Auchi	7.06667	6.26667	city_Wikipedia	PRJNA482058	Z protein (Z)	polymerase (L)	7,260 bp	MK117873.1	GI:1529969719						Science. 2019 Jan 4;363(6422):74-77	DOI:10.1126/science.aau9343	This study (location)
279	1	L	LASV/H.sapiens-wt/NGA/2018/IRR_007	LASV/NGA/2018/IRR_007	Homo sapiens	2018	1	9	NGA	Ondo	Iyere	7.16939	5.61486	city_GoogleMap	PRJNA482058		polymerase (L) partial	6,407 bp	MK117874.1	GI:1529969726						Science. 2019 Jan 4;363(6422):74-77	DOI:10.1126/science.aau9343	This study (location)
280		L	LASV/H.sapiens-wt/NGA/2018/IRR_008	LASV/NGA/2018/IRR_008	Homo sapiens	2018	1	11	NGA	Ondo	IjebuOwo	7.18287	5.58147	city_GoogleMap	PRJNA482058	Z protein (Z)	polymerase (L) partial	7,043 bp	MK117875.1	GI:1529969731						Science. 2019 Jan 4;363(6422):74-77	DOI:10.1126/science.aau9343	This study (location)
281		L	LASV/H.sapiens-wt/NGA/2018/IRR_009	LASV/NGA/2018/IRR_009	Homo sapiens	2018	1	13	NGA	Anambra	AnambraWest	6.49093	6.79964	admin-2_gadm.org	PRJNA482058	Z protein (Z)	polymerase (L)	7,239 bp	MK117876.1	GI:1529969737						Science. 2019 Jan 4;363(6422):74-77	DOI:10.1126/science.aau9343	This study (location)
282		L	LASV/H.sapiens-wt/NGA/2018/IRR_010	LASV/NGA/2018/IRR_010	Homo sapiens	2018	1	12	NGA	Ondo	Owo	7.19744	5.58653	city_latlong.net	PRJNA482058	Z protein (Z)	polymerase (L)	7,230 bp	MK117877.1	GI:1529969743						Science. 2019 Jan 4;363(6422):74-77	DOI:10.1126/science.aau9343	This study (location)
283		L	LASV/H.sapiens-wt/NGA/2018/IRR_011	LASV/NGA/2018/IRR_011	Homo sapiens	2018	1	13	NGA	Ebonyi	Amauro	5.967	7.867	city_geographic.org	PRJNA482058	Z protein (Z)	polymerase (L)	7,252 bp	MK117878.1	GI:1529969749						Science. 2019 Jan 4;363(6422):74-77	DOI:10.1126/science.aau9343	This study (location)
284		L	LASV/H.sapiens-wt/NGA/2018/IRR_013	LASV/NGA/2018/IRR_013	Homo sapiens	2018	1	13	NGA	Imo	Obowo	5.54927	7.3601	admin-2_gadm.org	PRJNA482058	Z protein (Z)	polymerase (L)	7,230 bp	MK117879.1	GI:1529969757						Science. 2019 Jan 4;363(6422):74-77	DOI:10.1126/science.aau9343	This study (location)
285		L	LASV/H.sapiens-wt/NGA/2018/IRR_014	LASV/NGA/2018/IRR_014	Homo sapiens	2018	1	15	NGA	Ondo	Owo	7.19744	5.58653	city_latlong.net	PRJNA482058	Z protein (Z)	polymerase (L)	7,240 bp	MK117880.1	GI:1529969764						Science. 2019 Jan 4;363(6422):74-77	DOI:10.1126/science.aau9343	This study (location)
286		L	LASV/H.sapiens-wt/NGA/2018/IRR_015	LASV/NGA/2018/IRR_015	Homo sapiens	2018	1	16	NGA	Ondo	Owo	7.19744	5.58653	city_latlong.net	PRJNA482058	Z protein (Z)	polymerase (L)	7,223 bp	MK117881.1	GI:1529969770						Science. 2019 Jan 4;363(6422):74-77	DOI:10.1126/science.aau9343	This study (location)
287		L	LASV/H.sapiens-wt/NGA/2018/IRR_017	LASV/NGA/2018/IRR_017	Homo sapiens	2018	1	15	NGA	Ondo	Owo	7.19744	5.58653	city_latlong.net	PRJNA482058	Z protein (Z)	polymerase (L)	7,217 bp	MK117882.1	GI:1529969775						Science. 2019 Jan 4;363(6422):74-77	DOI:10.1126/science.aau9343	This study (location)
288		L	LASV/H.sapiens-wt/NGA/2018/IRR_019	LASV/NGA/2018/IRR_019	Homo sapiens	2018	1	17	NGA	Ondo	Owo	7.19744	5.58653	city_latlong.net	PRJNA482058	Z protein (Z)	polymerase (L) partial	6,938 bp	MK117883.1	GI:1529969781						Science. 2019 Jan 4;363(6422):74-77	DOI:10.1126/science.aau9343	This study (location)
289		L	LASV/H.sapiens-wt/NGA/2018/IRR_020	LASV/NGA/2018/IRR_020	Homo sapiens	2018	1	17	NGA	Ondo	Owo	7.19744	5.58653	city_latlong.net	PRJNA482058	Z protein (Z)	polymerase (L)	7,215 bp	MK117884.1	GI:1529969787						Science. 2019 Jan 4;363(6422):74-77	DOI:10.1126/science.aau9343	This study (location)
290		L	LASV/H.sapiens-wt/NGA/2018/IRR_021	LASV/NGA/2018/IRR_021	Homo sapiens	2018	1	18	NGA	Nassarawa	Keffi	8.84538	7.87839	city_latlong.net	PRJNA482058	Z protein (Z)	polymerase (L)	7,237 bp	MK117885.1	GI:1529969793						Science. 2019 Jan 4;363(6422):74-77	DOI:10.1126/science.aau9343	This study (location)
291		L	LASV/H.sapiens-wt/NGA/2018/IRR_022	LASV/NGA/2018/IRR_022	Homo sapiens	2018	1	17	NGA	Kogi	Lokoja	7.80207	6.74365	city_latlong.net	PRJNA482058	Z protein (Z)	polymerase (L)	7,260 bp	MK117886.1	GI:1529969800						Science. 2019 Jan 4;363(6422):74-77	DOI:10.1126/science.aau9343	This study (location)
292		L	LASV/H.sapiens-wt/NGA/2018/IRR_023	LASV/NGA/2018/IRR_023	Homo sapiens	2018	1	18	NGA	Edo	Uzebba	6.99708	5.90445	city_GoogleMap	PRJNA482058	Z protein (Z)	polymerase (L) partial	7,217 bp	MK117887.1	GI:1529969805						Science. 2019 Jan 4;363(6422):74-77	DOI:10.1126/science.aau9343	This study (location)
293		L	LASV/H.sapiens-wt/NGA/2018/IRR_024	LASV/NGA/2018/IRR_024	Homo sapiens	2018	1	19	NGA	Edo	Agenegbode	7.09865	6.67886	city_GoogleMap	PRJNA482058	Z protein (Z)	polymerase (L)	7,250 bp	MK117888.1	GI:1529969811						Science. 2019 Jan 4;363(6422):74-77	DOI:10.1126/science.aau9343	This study (location)
294		L	LASV/H.sapiens-wt/NGA/2018/IRR_025	LASV/NGA/2018/IRR_025	Homo sapiens	2018	1	19	NGA	Imo	Orlu	5.79449	7.03589	city_latlong.net	PRJNA482058	Z protein (Z)	polymerase (L)	7,198 bp	MK117889.1	GI:1529969817						Science. 2019 Jan 4;363(6422):74-77	DOI:10.1126/science.aau9343	This study (location)
295		L	LASV/H.sapiens-wt/NGA/2018/IRR_031	LASV/NGA/2018/IRR_031	Homo sapiens	2018	1	24	NGA	Edo	Uromi	6.71226	6.32901	city_GoogleMap	PRJNA482058	Z protein (Z)	polymerase (L)	7,257 bp	MK117890.1	GI:1529969823						Science. 2019 Jan 4;363(6422):74-77	DOI:10.1126/science.aau9343	This study (location)
296		L	LASV/H.sapiens-wt/NGA/2018/IRR_033	LASV/NGA/2018/IRR_033	Homo sapiens	2018	1	25	NGA	Edo	Jattu	7.08333	6.28333	city_Wikipedia	PRJNA482058	Z protein (Z)	polymerase (L)	7,236 bp	MK117891.1	GI:1529969829						Science. 2019 Jan 4;363(6422):74-77	DOI:10.1126/science.aau9343	This study (location)
297		L	LASV/H.sapiens-wt/NGA/2018/IRR_034	LASV/NGA/2018/IRR_034	Homo sapiens	2018	1	25	NGA	Ebonyi	Iboko	6.55618	8.30329	city_GoogleMap	PRJNA482058	Z protein (Z)	polymerase (L) partial	7,164 bp	MK117892.1	GI:1529969836						Science. 2019 Jan 4;363(6422):74-77	DOI:10.1126/science.aau9343	This study (location)
298		L	LASV/H.sapiens-wt/NGA/2018/IRR_035	LASV/NGA/2018/IRR_035	Homo sapiens	2018	1	23	NGA	Ebonyi	Okposi-Okwa	6.03242	7.85012	city_GoogleMap	PRJNA482058	Z protein (Z)	polymerase (L)	7,258 bp	MK117893.1	GI:1529969843						Science. 2019 Jan 4;363(6422):74-77	DOI:10.1126/science.aau9343	This study (location)
299		L	LASV/H.sapiens-wt/NGA/2018/IRR_036	LASV/NGA/2018/IRR_036	Homo sapiens	2018	1	26	NGA	Edo	Ekpoma	6.75	6.13333	city_GoogleMap	PRJNA482058	Z protein (Z)	polymerase (L)	7,246 bp	MK117894.1	GI:1529969850						Science. 2019 Jan 4;363(6422):74-77	DOI:10.1126/science.aau9343	This study (location)
300		L	LASV/H.sapiens-wt/NGA/2018/IRR_037	LASV/NGA/2018/IRR_037	Homo sapiens	2018	1	26	NGA	Edo	Ubiaja	6.65972	6.38222	city_Wikipedia	PRJNA482058	Z protein (Z)	polymerase (L) partial	7,161 bp	MK117895.1	GI:1529969857						Science. 2019 Jan 4;363(6422):74-77	DOI:10.1126/science.aau9343	This study (location)
301		L	LASV/H.sapiens-wt/NGA/2018/IRR_042	LASV/NGA/2018/IRR_042	Homo sapiens	2018	1	29	NGA	Anambra	Nzam	6.45224	6.72837	city_GoogleMap	PRJNA482058	Z protein (Z)	polymerase (L)	7,239 bp	MK117896.1	GI:1529969864						Science. 2019 Jan 4;363(6422):74-77	DOI:10.1126/science.aau9343	This study (location)
302		L	LASV/H.sapiens-wt/NGA/2018/IRR_044	LASV/NGA/2018/IRR_044	Homo sapiens	2018	1	30	NGA	Ebonyi	AgbajaAzumili	6.34004	8.12926	city_GoogleMap	PRJNA482058	Z protein (Z) partial	polymerase (L)	7,237 bp	MK117897.1	GI:1529969871						Science. 2019 Jan 4;363(6422):74-77	DOI:10.1126/science.aau9343	This study (location)
303		L	LASV/H.sapiens-wt/NGA/2018/IRR_046	LASV/NGA/2018/IRR_046	Homo sapiens	2018	2	5	NGA	Edo	Ekpoma	6.75	6.13333	city_GoogleMap	PRJNA482058	Z protein (Z)	polymerase (L)	7,255 bp	MK117898.1	GI:1529969878						Science. 2019 Jan 4;363(6422):74-77	DOI:10.1126/science.aau9343	This study (location)
304		L	LASV/H.sapiens-wt/NGA/2018/IRR_047	LASV/NGA/2018/IRR_047	Homo sapiens	2018	2	5	NGA	Ondo	Owo	7.19744	5.58653	city_latlong.net	PRJNA482058	Z protein (Z)	polymerase (L)	7,250 bp	MK117899.1	GI:1529969885						Science. 2019 Jan 4;363(6422):74-77	DOI:10.1126/science.aau9343	This study (location)
305		L	LASV/H.sapiens-wt/NGA/2018/IRR_048	LASV/NGA/2018/IRR_048	Homo sapiens	2018	2	4	NGA	Ondo	Owo	7.19744	5.58653	city_latlong.net	PRJNA482058	Z protein (Z)	polymerase (L)	7,197 bp	MK117900.1	GI:1529969892						Science. 2019 Jan 4;363(6422):74-77	DOI:10.1126/science.aau9343	This study (location)
306		L	LASV/H.sapiens-wt/NGA/2018/IRR_050	LASV/NGA/2018/IRR_050	Homo sapiens	2018	2	5	NGA	Ondo	Ifon	6.92677	5.77379	city_GoogleMap	PRJNA482058	Z protein (Z)	polymerase (L)	7,250 bp	MK117901.1	GI:1529969899						Science. 2019 Jan 4;363(6422):74-77	DOI:10.1126/science.aau9343	This study (location)
307		L	LASV/H.sapiens-wt/NGA/2018/IRR_051	LASV/NGA/2018/IRR_051	Homo sapiens	2018	2	6	NGA	Edo	Uromi	6.71226	6.32901	city_GoogleMap	PRJNA482058	Z protein (Z)	polymerase (L) partial	7,187 bp	MK117902.1	GI:1529969905						Science. 2019 Jan 4;363(6422):74-77	DOI:10.1126/science.aau9343	This study (location)
308		L	LASV/H.sapiens-wt/NGA/2018/IRR_052	LASV/NGA/2018/IRR_052	Homo sapiens	2018	2	7	NGA	Ondo	Owo	7.19744	5.58653	city_latlong.net	PRJNA482058	Z protein (Z)	polymerase (L)	7,244 bp	MK117903.1	GI:1529969910						Science. 2019 Jan 4;363(6422):74-77	DOI:10.1126/science.aau9343	This study (location)
309		L	LASV/H.sapiens-wt/NGA/2018/IRR_053	LASV/NGA/2018/IRR_053	Homo sapiens	2018	2	8	NGA	Edo	Uromi	6.71226	6.32901	city_GoogleMap	PRJNA482058		polymerase (L) partial	6,594 bp	MK117904.1	GI:1529969915						Science. 2019 Jan 4;363(6422):74-77	DOI:10.1126/science.aau9343	This study (location)
310		L	LASV/H.sapiens-wt/NGA/2018/IRR_054	LASV/NGA/2018/IRR_054	Homo sapiens	2018	2	4	NGA	Bauchi	Kufai	9.983	9.233	city_getamap.net	PRJNA482058	Z protein (Z)	polymerase (L) partial	7,001 bp	MK117905.1	GI:1529969920						Science. 2019 Jan 4;363(6422):74-77	DOI:10.1126/science.aau9343	This study (location)
311		L	LASV/H.sapiens-wt/NGA/2018/IRR_056	LASV/NGA/2018/IRR_056	Homo sapiens	2018	2	9	NGA	Ondo	Owo	7.19744	5.58653	city_latlong.net	PRJNA482058	Z protein (Z)	polymerase (L) partial	6,508 bp	MK117906.1	GI:1529969926						Science. 2019 Jan 4;363(6422):74-77	DOI:10.1126/science.aau9343	This study (location)
312		L	LASV/H.sapiens-wt/NGA/2018/IRR_057	LASV/NGA/2018/IRR_057	Homo sapiens	2018	2	9	NGA	Ondo	Owo	7.19744	5.58653	city_latlong.net	PRJNA482058	Z protein (Z)	polymerase (L)	7,250 bp	MK117907.1	GI:1529969932						Science. 2019 Jan 4;363(6422):74-77	DOI:10.1126/science.aau9343	This study (location)
313	1	L	LASV/H.sapiens-wt/NGA/2018/IRR_058	LASV/NGA/2018/IRR_058	Homo sapiens	2018	2	10	NGA	Ebonyi	Abakaliki	6.33333	8.1	city_Wikipedia	PRJNA482058		polymerase (L) partial	6,303 bp	MK117908.1	GI:1529969937						Science. 2019 Jan 4;363(6422):74-77	DOI:10.1126/science.aau9343	This study (location)
314		L	LASV/H.sapiens-wt/NGA/2018/IRR_060	LASV/NGA/2018/IRR_060	Homo sapiens	2018	2	3	NGA	Ebonyi	Isiama	6.06546	7.81309	city_GoogleMap	PRJNA482058	Z protein (Z) partial	polymerase (L)	7,271 bp	MK117909.1	GI:1529969941						Science. 2019 Jan 4;363(6422):74-77	DOI:10.1126/science.aau9343	This study (location)
315		L	LASV/H.sapiens-wt/NGA/2018/IRR_061	LASV/NGA/2018/IRR_061	Homo sapiens	2018	2	7	NGA	Ebonyi	Abakaliki	6.33333	8.1	city_Wikipedia	PRJNA482058	Z protein (Z)	polymerase (L) partial	7,045 bp	MK117910.1	GI:1529969947						Science. 2019 Jan 4;363(6422):74-77	DOI:10.1126/science.aau9343	This study (location)
316		L	LASV/H.sapiens-wt/NGA/2018/IRR_063	LASV/NGA/2018/IRR_063	Homo sapiens	2018	2	7	NGA	Ebonyi	Amogwe	6.1878	8.1189	city_GoogleMap	PRJNA482058	Z protein (Z)	polymerase (L) partial	7,252 bp	MK117911.1	GI:1529969952						Science. 2019 Jan 4;363(6422):74-77	DOI:10.1126/science.aau9343	This study (location)
317		L	LASV/H.sapiens-wt/NGA/2018/IRR_065	LASV/NGA/2018/IRR_065	Homo sapiens	2018	2	10	NGA	Ebonyi	Abakaliki	6.33333	8.1	city_Wikipedia	PRJNA482058	Z protein (Z)	polymerase (L) partial	7,243 bp	MK117912.1	GI:1529969959						Science. 2019 Jan 4;363(6422):74-77	DOI:10.1126/science.aau9343	This study (location)
318		L	LASV/H.sapiens-wt/NGA/2018/IRR_066	LASV/NGA/2018/IRR_066	Homo sapiens	2018	2	10	NGA	Edo	Auchi	7.06667	6.26667	city_Wikipedia	PRJNA482058	Z protein (Z) partial	polymerase (L)	7,135 bp	MK117913.1	GI:1529969966						Science. 2019 Jan 4;363(6422):74-77	DOI:10.1126/science.aau9343	This study (location)
319		L	LASV/H.sapiens-wt/NGA/2018/IRR_071	LASV/NGA/2018/IRR_071	Homo sapiens	2018	2	11	NGA	Ondo	Ifon	6.92677	5.77379	city_GoogleMap	PRJNA482058	Z protein (Z)	polymerase (L) partial	6,924 bp	MK117914.1	GI:1529969973						Science. 2019 Jan 4;363(6422):74-77	DOI:10.1126/science.aau9343	This study (location)
320		L	LASV/H.sapiens-wt/NGA/2018/IRR_072	LASV/NGA/2018/IRR_072	Homo sapiens	2018	2	12	NGA	Ondo	Owo	7.19744	5.58653	city_latlong.net	PRJNA482058	Z protein (Z)	polymerase (L)	7,250 bp	MK117915.1	GI:1529969980						Science. 2019 Jan 4;363(6422):74-77	DOI:10.1126/science.aau9343	This study (location)
321		L	LASV/H.sapiens-wt/NGA/2018/IRR_073	LASV/NGA/2018/IRR_073	Homo sapiens	2018	2	12	NGA	Anambra	Ode-Nzam	6.45261	6.72661	city_GoogleMap	PRJNA482058	Z protein (Z)	polymerase (L)	7,260 bp	MK117916.1	GI:1529969986						Science. 2019 Jan 4;363(6422):74-77	DOI:10.1126/science.aau9343	This study (location)
322		L	LASV/H.sapiens-wt/NGA/2018/IRR_074	LASV/NGA/2018/IRR_074	Homo sapiens	2018	2	12	NGA	Edo	Sobe	6.85084	5.77756	city_GoogleMap	PRJNA482058	Z protein (Z)	polymerase (L)	7,208 bp	MK117917.1	GI:1529969993						Science. 2019 Jan 4;363(6422):74-77	DOI:10.1126/science.aau9343	This study (location)
323		L	LASV/H.sapiens-wt/NGA/2018/IRR_075	LASV/NGA/2018/IRR_075	Homo sapiens	2018	2	12	NGA	Edo	BeninCity	6.33333	5.62222	city_Wikipedia	PRJNA482058	Z protein (Z)	polymerase (L)	7,252 bp	MK117918.1	GI:1529969999						Science. 2019 Jan 4;363(6422):74-77	DOI:10.1126/science.aau9343	This study (location)
324		L	LASV/H.sapiens-wt/NGA/2018/IRR_077	LASV/NGA/2018/IRR_077	Homo sapiens	2018	2	12	NGA	Edo	Ubunmwonde	6.47975	5.89893	city_GoogleMap	PRJNA482058	Z protein (Z)	polymerase (L) partial	7,110 bp	MK117919.1	GI:1529970006						Science. 2019 Jan 4;363(6422):74-77	DOI:10.1126/science.aau9343	This study (location)
325		L	LASV/H.sapiens-wt/NGA/2018/IRR_082	LASV/NGA/2018/IRR_082	Homo sapiens	2018	2	13	NGA	Ondo	Owo	7.19744	5.58653	city_latlong.net	PRJNA482058	Z protein (Z)	polymerase (L)	7,255 bp	MK117920.1	GI:1529970013						Science. 2019 Jan 4;363(6422):74-77	DOI:10.1126/science.aau9343	This study (location)
326		L	LASV/H.sapiens-wt/NGA/2018/IRR_083	LASV/NGA/2018/IRR_083	Homo sapiens	2018	2	13	NGA	Ondo	Owo	7.19744	5.58653	city_latlong.net	PRJNA482058	Z protein (Z)	polymerase (L)	7,208 bp	MK117921.1	GI:1529970019						Science. 2019 Jan 4;363(6422):74-77	DOI:10.1126/science.aau9343	This study (location)
327		L	LASV/H.sapiens-wt/NGA/2018/IRR_084	LASV/NGA/2018/IRR_084	Homo sapiens	2018	2	13	NGA	Ondo	Owo	7.19744	5.58653	city_latlong.net	PRJNA482058	Z protein (Z)	polymerase (L) partial	7,245 bp	MK117922.1	GI:1529970026						Science. 2019 Jan 4;363(6422):74-77	DOI:10.1126/science.aau9343	This study (location)
328		L	LASV/H.sapiens-wt/NGA/2018/IRR_085	LASV/NGA/2018/IRR_085	Homo sapiens	2018	2	14	NGA	Edo	Sabongida-Ora	6.94778	5.91429	city_GoogleMap	PRJNA482058	Z protein (Z)	polymerase (L) partial	7,103 bp	MK117923.1	GI:1529970032						Science. 2019 Jan 4;363(6422):74-77	DOI:10.1126/science.aau9343	This study (location)
329		L	LASV/H.sapiens-wt/NGA/2018/IRR_086	LASV/NGA/2018/IRR_086	Homo sapiens	2018	2	8	NGA	Bauchi	Wandi	9.96081	9.5022	city_GoogleMap	PRJNA482058	Z protein (Z)	polymerase (L) partial	7,148 bp	MK117924.1	GI:1529970039						Science. 2019 Jan 4;363(6422):74-77	DOI:10.1126/science.aau9343	This study (location)
330	1	L	LASV/H.sapiens-wt/NGA/2018/IRR_088	LASV/NGA/2018/IRR_088	Homo sapiens	2018	2	14	NGA	Anambra	Amansea	6.2318	7.1116	city_GoogleMap	PRJNA482058	Z protein (Z)	polymerase (L) partial	7,086 bp	MK117925.1	GI:1529970045						Science. 2019 Jan 4;363(6422):74-77	DOI:10.1126/science.aau9343	This study (location)
331		L	LASV/H.sapiens-wt/NGA/2018/IRR_091	LASV/NGA/2018/IRR_091	Homo sapiens	2018	2	15	NGA	Edo	Afowa	7.11357	6.32709	city_GoogleMap	PRJNA482058	Z protein (Z) partial	polymerase (L)	7,188 bp	MK117926.1	GI:1529970052						Science. 2019 Jan 4;363(6422):74-77	DOI:10.1126/science.aau9343	This study (location)
332		L	LASV/H.sapiens-wt/NGA/2018/IRR_092	LASV/NGA/2018/IRR_092	Homo sapiens	2018	2	15	NGA	Ondo	Owo	7.19744	5.58653	city_latlong.net	PRJNA482058	Z protein (Z)	polymerase (L) partial	7,042 bp	MK117927.1	GI:1529970059						Science. 2019 Jan 4;363(6422):74-77	DOI:10.1126/science.aau9343	This study (location)
333		L	LASV/H.sapiens-wt/NGA/2018/IRR_095	LASV/NGA/2018/IRR_095	Homo sapiens	2018	2	15	NGA	Ekiti	Ado-Ekiti	7.62692	5.21561	city_latlong.net	PRJNA482058	Z protein (Z)	polymerase (L)	7,250 bp	MK117928.1	GI:1529970065						Science. 2019 Jan 4;363(6422):74-77	DOI:10.1126/science.aau9343	This study (location)
334		L	LASV/H.sapiens-wt/NGA/2018/IRR_096	LASV/NGA/2018/IRR_096	Homo sapiens	2018	2	17	NGA	Delta	Asaba	6.19784	6.72847	city_Wikipedia	PRJNA482058	Z protein (Z) partial	polymerase (L)	7,237 bp	MK117929.1	GI:1529970071						Science. 2019 Jan 4;363(6422):74-77	DOI:10.1126/science.aau9343	This study (location)
335		L	LASV/H.sapiens-wt/NGA/2018/IRR_099	LASV/NGA/2018/IRR_099	Homo sapiens	2018	2	15	NGA	Ebonyi	UmunwaguIdembia	6.12873	8.00679	city_GoogleMap	PRJNA482058	Z protein (Z)	polymerase (L)	7,258 bp	MK117930.1	GI:1529970077						Science. 2019 Jan 4;363(6422):74-77	DOI:10.1126/science.aau9343	This study (location)
336		L	LASV/H.sapiens-wt/NGA/2018/IRR_100	LASV/NGA/2018/IRR_100	Homo sapiens	2018	2	12	NGA	Ebonyi	Ohaozara	5.98841	7.77895	admin-2_gadm.org	PRJNA482058	Z protein (Z)	polymerase (L)	7,234 bp	MK117931.1	GI:1529970083						Science. 2019 Jan 4;363(6422):74-77	DOI:10.1126/science.aau9343	This study (location)
337		L	LASV/H.sapiens-wt/NGA/2018/IRR_101	LASV/NGA/2018/IRR_101	Homo sapiens	2018	2	12	NGA	Ebonyi	Abakaliki	6.33333	8.1	city_Wikipedia	PRJNA482058	Z protein (Z)	polymerase (L) partial	7,136 bp	MK117932.1	GI:1529970090						Science. 2019 Jan 4;363(6422):74-77	DOI:10.1126/science.aau9343	This study (location)
338		L	LASV/H.sapiens-wt/NGA/2018/IRR_103	LASV/NGA/2018/IRR_103	Homo sapiens	2018	2	18	NGA	Edo	Uromi	6.71226	6.32901	city_GoogleMap	PRJNA482058	Z protein (Z)	polymerase (L)	7,241 bp	MK117933.1	GI:1529970097						Science. 2019 Jan 4;363(6422):74-77	DOI:10.1126/science.aau9343	This study (location)
339		L	LASV/H.sapiens-wt/NGA/2018/IRR_106	LASV/NGA/2018/IRR_106	Homo sapiens	2018	2	20	NGA	Edo	Uromi	6.71226	6.32901	city_GoogleMap	PRJNA482058	Z protein (Z)	polymerase (L)	7,217 bp	MK117934.1	GI:1529970104						Science. 2019 Jan 4;363(6422):74-77	DOI:10.1126/science.aau9343	This study (location)
340		L	LASV/H.sapiens-wt/NGA/2018/IRR_110	LASV/NGA/2018/IRR_110	Homo sapiens	2018	2	20	NGA	Edo	Iyamho	7.21859	6.33451	city_GoogleMap	PRJNA482058	Z protein (Z) partial	polymerase (L)	7,219 bp	MK117935.1	GI:1529970111						Science. 2019 Jan 4;363(6422):74-77	DOI:10.1126/science.aau9343	This study (location)
341		L	LASV/H.sapiens-wt/NGA/2018/IRR_114	LASV/NGA/2018/IRR_114	Homo sapiens	2018	2	21	NGA	Edo	Ekpoma	6.75	6.13333	city_GoogleMap	PRJNA482058	Z protein (Z)	polymerase (L) partial	7,259 bp	MK117936.1	GI:1529970117						Science. 2019 Jan 4;363(6422):74-77	DOI:10.1126/science.aau9343	This study (location)
342		L	LASV/H.sapiens-wt/NGA/2018/IRR_115	LASV/NGA/2018/IRR_115	Homo sapiens	2018	2	21	NGA	Delta	Asaba	6.19784	6.72847	city_Wikipedia	PRJNA482058	Z protein (Z)	polymerase (L)	7,181 bp	MK117937.1	GI:1529970124						Science. 2019 Jan 4;363(6422):74-77	DOI:10.1126/science.aau9343	This study (location)
343		L	LASV/H.sapiens-wt/NGA/2018/IRR_117	LASV/NGA/2018/IRR_117	Homo sapiens	2018	2	24	NGA	Edo	Afuze	6.94089	5.98477	city_GoogleMap	PRJNA482058	Z protein (Z)	polymerase (L)	7,212 bp	MK117938.1	GI:1529970131						Science. 2019 Jan 4;363(6422):74-77	DOI:10.1126/science.aau9343	This study (location)
344		L	LASV/H.sapiens-wt/NGA/2018/IRR_119	LASV/NGA/2018/IRR_119	Homo sapiens	2018	2	25	NGA	Edo	Auchi	7.06667	6.26667	city_Wikipedia	PRJNA482058	Z protein (Z)	polymerase (L)	7,258 bp	MK117939.1	GI:1529970137						Science. 2019 Jan 4;363(6422):74-77	DOI:10.1126/science.aau9343	This study (location)
345		L	LASV/H.sapiens-wt/NGA/2018/IRR_120	LASV/NGA/2018/IRR_120	Homo sapiens	2018	2	25	NGA	Edo	Ehor	6.61595	5.98635	city_GoogleMap	PRJNA482058	Z protein (Z)	polymerase (L)	7,258 bp	MK117940.1	GI:1529970143						Science. 2019 Jan 4;363(6422):74-77	DOI:10.1126/science.aau9343	This study (location)
346		L	LASV/H.sapiens-wt/NGA/2018/IRR_121	LASV/NGA/2018/IRR_121	Homo sapiens	2018	2	26	NGA	Edo	Uhiele	6.71385	6.1544	city_GoogleMap	PRJNA482058	Z protein (Z)	polymerase (L)	7,241 bp	MK117941.1	GI:1529970149						Science. 2019 Jan 4;363(6422):74-77	DOI:10.1126/science.aau9343	This study (location)
347		L	LASV/H.sapiens-wt/NGA/2018/IRR_126	LASV/NGA/2018/IRR_126	Homo sapiens	2018	2	28	NGA	Ondo	Ute	6.84991	5.60017	city_GoogleMap	PRJNA482058	Z protein (Z)	polymerase (L)	7,229 bp	MK117942.1	GI:1529970155						Science. 2019 Jan 4;363(6422):74-77	DOI:10.1126/science.aau9343	This study (location)
348		L	LASV/H.sapiens-wt/NGA/2018/IRR_131	LASV/NGA/2018/IRR_131	Homo sapiens	2018	3	1	NGA	Edo	BeninCity	6.33333	5.62222	city_Wikipedia	PRJNA482058	Z protein (Z)	polymerase (L) partial	7,238 bp	MK117943.1	GI:1529970161						Science. 2019 Jan 4;363(6422):74-77	DOI:10.1126/science.aau9343	This study (location)
349		L	LASV/H.sapiens-wt/NGA/2018/IRR_133	LASV/NGA/2018/IRR_133	Homo sapiens	2018	3	2	NGA	Kogi	Idah	7.11365	6.74345	city_latlong.net	PRJNA482058	Z protein (Z)	polymerase (L) partial	6,938 bp	MK117944.1	GI:1529970167						Science. 2019 Jan 4;363(6422):74-77	DOI:10.1126/science.aau9343	This study (location)
350		L	LASV/H.sapiens-wt/NGA/2018/IRR_135	LASV/NGA/2018/IRR_135	Homo sapiens	2018	3	5	NGA	Edo	Ekpoma	6.75	6.13333	city_GoogleMap	PRJNA482058	Z protein (Z)	polymerase (L)	7,234 bp	MK117945.1	GI:1529970174						Science. 2019 Jan 4;363(6422):74-77	DOI:10.1126/science.aau9343	This study (location)
351		L	LASV/H.sapiens-wt/NGA/2018/IRR_137	LASV/NGA/2018/IRR_137	Homo sapiens	2018	3	8	NGA	Edo	Uromi	6.71226	6.32901	city_GoogleMap	PRJNA482058	Z protein (Z)	polymerase (L)	7,224 bp	MK117946.1	GI:1529970180						Science. 2019 Jan 4;363(6422):74-77	DOI:10.1126/science.aau9343	This study (location)
352		L	LASV/H.sapiens-wt/NGA/2018/IRR_142	LASV/NGA/2018/IRR_142	Homo sapiens	2018	3	9	NGA	Edo	Uromi	6.71226	6.32901	city_GoogleMap	PRJNA482058	Z protein (Z)	polymerase (L) partial	6,687 bp	MK117947.1	GI:1529970186						Science. 2019 Jan 4;363(6422):74-77	DOI:10.1126/science.aau9343	This study (location)
353		L	CSF	CSF	Homo sapiens	2000	3		NGA	Plateau	Jos	9.91667	8.89028	city_Wikipedia		Z protein (Z)	polymerase (L)	7,226 bp	AH012598.2	GI:1036031919						J Infect Dis. 2001 Aug 1;184(3):345-9	DOI:10.1086/322033
354		L	las806791	las806791	Homo sapiens	1993			NGA	Plateau	Jos	9.91667	8.89028	city_Wikipedia			polymerase (L) partial	804 bp	AY693639.1	GI:57236533						J Virol. 2000 Aug;74(15):6992-7004	DOI:10.1128/jvi.74.15.6992-7004.2000
355		L	Nig05-043	Nig05-043	Homo sapiens	2005	2	21	NGA	Ebonyi	Abakaliki	6.33333	8.1	city_Wikipedia			polymerase (L) partial	340 bp	GU481057.1	GI:316308837						Emerg Infect Dis. 2010 Jun;16(6):1040-1	DOI:10.3201/eid1606.100080
356		L	Nig07-05	Nig07-05	Homo sapiens	2007	12		NGA	Plateau	Jos	9.91667	8.89028	city_Wikipedia			polymerase (L) partial	340 bp	GU481062.1	GI:316308847						Emerg Infect Dis. 2010 Jun;16(6):1040-1	DOI:10.3201/eid1606.100080
357		L	Nig08-02	Nig08-02	Homo sapiens	2008	1	2	NGA	Federal Capital Territory	Abuja	9.05021	7.39641	city_GoogleMap			polymerase (L) partial	340 bp	GU481065.1	GI:316308853						Emerg Infect Dis. 2010 Jun;16(6):1040-1	DOI:10.3201/eid1606.100080
358		L	Nig08-03	Nig08-03	Homo sapiens	2008	1	17	NGA	Ebonyi	Abakaliki	6.33333	8.1	city_Wikipedia			polymerase (L) partial	340 bp	GU481067.1	GI:316308857						Emerg Infect Dis. 2010 Jun;16(6):1040-1	DOI:10.3201/eid1606.100080
359		L	Nig08-04	Nig08-04	Homo sapiens	2008	3	5	NGA	Ebonyi	Abakaliki	6.33333	8.1	city_Wikipedia		Z protein (Z)	polymerase (L)	7,230 bp	GU481069.1	GI:316308862						Emerg Infect Dis. 2010 Jun;16(6):1040-1	DOI:10.3201/eid1606.100080
360		L	Nig08-A18	Nig08-A18	Homo sapiens	2008	2		NGA	Plateau	Jos	9.91667	8.89028	city_Wikipedia		Z protein (Z)	polymerase (L)	7,198 bp	GU481071.1	GI:316308868						Emerg Infect Dis. 2010 Jun;16(6):1040-1	DOI:10.3201/eid1606.100080
361		L	Nig08-A19	Nig08-A19	Homo sapiens	2008	2		NGA	Plateau	Jos	9.91667	8.89028	city_Wikipedia		Z protein (Z)	polymerase (L)	7,188 bp	GU481073.1	GI:316308874						Emerg Infect Dis. 2010 Jun;16(6):1040-1	DOI:10.3201/eid1606.100080
362		L	Nig08-A37	Nig08-A37	Homo sapiens	2008	2		NGA	Edo	Irrua	6.73843	6.22195	city_GoogleMap		Z protein (Z)	polymerase (L)	7,226 bp	GU481075.1	GI:316308880						J Clin Microbiol. 2011 Mar;49(3):1157-61	DOI:10.1128/JCM.01891-10	This study (date)
363		L	Nig08-A41	Nig08-A41	Homo sapiens	2008	2		NGA	Edo	Irrua	6.73843	6.22195	city_GoogleMap		Z protein (Z)	polymerase (L)	7,225 bp	GU481077.1	GI:316308886						J Clin Microbiol. 2011 Mar;49(3):1157-61	DOI:10.1128/JCM.01891-10	This study (date)
364		L	Nig08-A47	Nig08-A47	Homo sapiens	2008	2		NGA	Edo	Uromi	6.71226	6.32901	city_GoogleMap		Z protein (Z)	polymerase (L)	7,226 bp	GU481079.1	GI:316308892						J Clin Microbiol. 2011 Mar;49(3):1157-61	DOI:10.1128/JCM.01891-10	This study (date)
365		L	Pinneo-NIG-1969	Pinneo	Homo sapiens	1969			NGA	Borno	Lassa	10.687	13.2726	city_GoogleMap		Z protein (Z)	polymerase (L)	7,272 bp	KM822127.1	GI:695316022						Am J Trop Med Hyg. 1970 Jul;19(4):670-6	DOI:10.4269/ajtmh.1970.19.670
366		L	KAK-428	KAK-428	Hylomyscus pamfi	2012	3	15	NGA	Osun	N7°41′, E4°37′	7.6833	4.6167	known_coords		Z protein (Z)	polymerase (L)	7,145 bp	KT992435.1	GI:1032562926						Sci Rep. 2016 May 3;6:25280	DOI:10.1038/srep25280
367		L	OSPMH123	OSPMH123	Hylomyscus pamfi	2009	3		NGA	Osun	N7°41′, E4°37′	7.6833	4.6167	known_coords			polymerase (L) partial	386 bp	KT992442.1	GI:1032562941						Sci Rep. 2016 May 3;6:25280	DOI:10.1038/srep25280
368		L	OSPMH124	OSPMH124	Hylomyscus pamfi	2009	3		NGA	Osun	N7°41′, E4°37′	7.6833	4.6167	known_coords			polymerase (L) partial	386 bp	KT992443.1	GI:1032562943						Sci Rep. 2016 May 3;6:25280	DOI:10.1038/srep25280
369		L	OSPMH86	OSPMH86	Hylomyscus pamfi	2008	10		NGA	Osun	N7°41′, E4°37′	7.6833	4.6167	known_coords			polymerase (L) partial	386 bp	KT992440.1	GI:1032562937						Sci Rep. 2016 May 3;6:25280	DOI:10.1038/srep25280
370		L	OSPMH89	OSPMH89	Hylomyscus pamfi	2008	10		NGA	Osun	N7°41′, E4°37′	7.6833	4.6167	known_coords			polymerase (L) partial	386 bp	KT992441.1	GI:1032562939						Sci Rep. 2016 May 3;6:25280	DOI:10.1038/srep25280
371		L	ONM-299	ONM-299	Mastomys erythroleucus	2011	10	23	NGA	Benue	N7°38′, E8°24′	7.6333	8.4	known_coords		Z protein (Z)	polymerase (L)	7,198 bp	KT992432.1	GI:1032562917						Sci Rep. 2016 May 3;6:25280	DOI:10.1038/srep25280
372		L	ONM-314	ONM-314	Mastomys erythroleucus	2011	10	24	NGA	Benue	N7°38′, E8°24′	7.6333	8.4	known_coords		Z protein (Z)	polymerase (L)	7,198 bp	KT992433.1	GI:1032562920						Sci Rep. 2016 May 3;6:25280	DOI:10.1038/srep25280
373		L	ONM-700	ONM-700	Mastomys erythroleucus	2012	10	29	NGA	Benue	N7°38′, E8°24′	7.6333	8.4	known_coords		Z protein (Z)	polymerase (L)	7,183 bp	KT992434.1	GI:1032562923						Sci Rep. 2016 May 3;6:25280	DOI:10.1038/srep25280
